# Supplementary material for: A pH-responsive T1-T2 dual-modal MRI contrast agent for cancer imaging
Source: Nat Commun. 2022 Dec 26;13:7948. doi: 10.1038/s41467-022-35655-x (PMC9792454; doi:10.1038/s41467-022-35655-x)
Supplement: Supplementary file 3 — Source Data [file 41467_2022_35655_MOESM3_ESM.zip]

Archive with 7 entries (7 files):
- ncomms-source-data-Figure2.xlsx
- ncomms-source-data-Figure3.xlsx
- ncomms-source-data-Figure4.xlsx
- ncomms-source-data-Figure5.xlsx
- ncomms-source-data-Figure6.xlsx
- ncomms-source-data-Figure7.xlsx
- ncomms-source-data-supplementary figures and tables.xlsx
