# Supplementary material for: A pH-responsive T1-T2 dual-modal MRI contrast agent for cancer imaging
Source: Nat Commun. 2022 Dec 26;13:7948. doi: 10.1038/s41467-022-35655-x (PMC9792454; doi:10.1038/s41467-022-35655-x)
Supplement: Supplementary file 3 — Source Data [file 41467_2022_35655_MOESM3_ESM.zip › ncomms-source-data-Figure2.xlsx]

## Sheet: Figure 1A
Figure 1A	TEM micrograph of SSM

## Sheet: Figure 1B
Figure 1B	Size distribution of SSM
	DLS
	X Number	SSM
	0.4	0
	0.463	0
	0.536	0
	0.621	0
	0.719	0
	0.833	0
	0.965	0
	1.12	0
	1.29	0
	1.5	0
	1.74	0
	2.01	0
	2.33	0
	2.7	0
	3.12	0
	3.62	0
	4.19	0
	4.85	0
	5.61	0
	6.5	0
	7.53	0
	8.72	0
	10.1	0
	11.7	0
	13.5	0
	15.7	0
	18.2	0
	21	0
	24.4	0
	28.2	0
	32.7	5.65
	37.8	18.4
	43.8	25.3
	50.7	21.3
	58.8	13.6
	68.1	7.64
	78.8	3.85
	91.3	1.89
	106	0.917
	122	0.462
	142	0.26
	164	0.174
	190	0.116
	220	0.0746
	255	0.053
	295	0.0486
	342	0.0323
	396	0.0212
	459	0.0133
	531	0.00803
	615	0.0048
	712	0.0028
	825	0.00148
	955	0.00063
	1110	0.000182
	1280	2.6e-05
	1480	0
	1720	0
	1990	0
	2300	1.49e-07
	2670	8.11e-07
	3090	2.1e-06
	3580	3.72e-06
	4150	5.43e-06
	4800	7.07e-06
	5560	6.08e-06
	6440	2.15e-06
	7460	0
	8630	0

## Sheet: Figure 1C
Figure 1C	Absorption spectra of SS, MnO2, and SSM
	UV
		SS		MnO2		SSM
	200	1.592		1.029		1.257
	200.5	1.498		1.034		1.2355
	201	1.447		1.033		1.2545
	201.5	1.358		1.037		1.184
	202	1.288		1.03		1.1635
	202.5	1.249		1.037		1.118
	203	1.195		1.029		1.106
	203.5	1.152		1.04		1.062
	204	1.14		1.034		1.059
	204.5	1.123		1.033		1.053
	205	1.101		1.032		1.031
	205.5	1.095		1.042		1.0315
	206	1.086		1.035		1.0365
	206.5	1.076		1.04		1.0265
	207	1.063		1.029		1.0145
	207.5	1.061		1.022		1.005
	208	1.063		1.034		1.0185
	208.5	1.058		1.026		1.0045
	209	1.056		1.034		1.017
	209.5	1.045		1.024		1.013
	210	1.053		1.032		1.002
	210.5	1.063		1.026		1.0105
	211	1.053		1.032		0.9995
	211.5	1.049		1.03		1.0025
	212	1.052		1.019		0.9945
	212.5	1.049		1.015		1.004
	213	1.05		1.02		1.0005
	213.5	1.055		1.015		1.0025
	214	1.054		1.013		1.0025
	214.5	1.052		1.019		1.0125
	215	1.053		1.008		1.0115
	215.5	1.052		1.011		1.0155
	216	1.053		1.001		1.0225
	216.5	1.053		1.003		1.0195
	217	1.059		1.002		1.0245
	217.5	1.057		1.004		1.0295
	218	1.067		0.996		1.0375
	218.5	1.059		0.997		1.031
	219	1.063		0.996		1.0305
	219.5	1.073		0.984		1.0395
	220	1.058		0.984		1.0415
	220.5	1.073		0.984		1.0495
	221	1.076		0.975		1.049
	221.5	1.071		0.979		1.0475
	222	1.07		0.973		1.048
	222.5	1.07		0.97		1.051
	223	1.068		0.965		1.0525
	223.5	1.068		0.968		1.04
	224	1.07		0.965		1.031
	224.5	1.058		0.958		1.0345
	225	1.052		0.955		1.027
	225.5	1.049		0.959		1.02
	226	1.042		0.947		1.018
	226.5	1.035		0.949		1.0105
	227	1.022		0.946		1.0015
	227.5	1.015		0.945		0.989
	228	1.005		0.935		0.9785
	228.5	0.988		0.937		0.965
	229	0.977		0.935		0.964
	229.5	0.966		0.933		0.952
	230	0.952		0.933		0.948
	230.5	0.94		0.927		0.928
	231	0.925		0.927		0.9125
	231.5	0.909		0.923		0.899
	232	0.898		0.926		0.888
	232.5	0.876		0.916		0.875
	233	0.861		0.916		0.8715
	233.5	0.846		0.917		0.8495
	234	0.836		0.911		0.8445
	234.5	0.823		0.911		0.8395
	235	0.806		0.904		0.8335
	235.5	0.799		0.908		0.825
	236	0.788		0.91		0.8245
	236.5	0.781		0.909		0.818
	237	0.775		0.907		0.811
	237.5	0.766		0.904		0.8085
	238	0.757		0.902		0.799
	238.5	0.757		0.901		0.799
	239	0.748		0.902		0.8
	239.5	0.744		0.899		0.794
	240	0.742		0.901		0.792
	240.5	0.735		0.9		0.791
	241	0.736		0.9		0.7865
	241.5	0.73		0.896		0.786
	242	0.729		0.896		0.785
	242.5	0.719		0.901		0.784
	243	0.721		0.897		0.782
	243.5	0.717		0.899		0.7825
	244	0.717		0.899		0.7755
	244.5	0.709		0.893		0.7785
	245	0.709		0.895		0.777
	245.5	0.708		0.896		0.78
	246	0.703		0.889		0.778
	246.5	0.702		0.898		0.7725
	247	0.7		0.891		0.771
	247.5	0.693		0.895		0.777
	248	0.698		0.89		0.7735
	248.5	0.692		0.893		0.775
	249	0.689		0.895		0.777
	249.5	0.689		0.9		0.779
	250	0.685		0.895		0.7695
	250.5	0.688		0.897		0.771
	251	0.682		0.9		0.768
	251.5	0.679		0.899		0.771
	252	0.673		0.897		0.7665
	252.5	0.672		0.898		0.7685
	253	0.674		0.899		0.7685
	253.5	0.673		0.897		0.768
	254	0.669		0.904		0.765
	254.5	0.667		0.901		0.7695
	255	0.666		0.904		0.764
	255.5	0.667		0.904		0.767
	256	0.66		0.9		0.769
	256.5	0.662		0.906		0.7715
	257	0.661		0.902		0.77
	257.5	0.654		0.902		0.7665
	258	0.657		0.902		0.77
	258.5	0.652		0.904		0.7635
	259	0.651		0.904		0.7625
	259.5	0.653		0.908		0.7695
	260	0.648		0.909		0.7665
	260.5	0.646		0.904		0.7665
	261	0.644		0.908		0.767
	261.5	0.641		0.906		0.7625
	262	0.643		0.911		0.7685
	262.5	0.642		0.911		0.77
	263	0.637		0.911		0.767
	263.5	0.635		0.909		0.7615
	264	0.637		0.914		0.766
	264.5	0.632		0.914		0.7625
	265	0.631		0.911		0.767
	265.5	0.628		0.914		0.763
	266	0.628		0.914		0.7635
	266.5	0.626		0.917		0.7615
	267	0.625		0.917		0.7645
	267.5	0.618		0.911		0.767
	268	0.618		0.914		0.7655
	268.5	0.623		0.919		0.764
	269	0.617		0.921		0.763
	269.5	0.613		0.921		0.7675
	270	0.614		0.918		0.762
	270.5	0.615		0.918		0.7655
	271	0.612		0.917		0.7595
	271.5	0.608		0.918		0.764
	272	0.608		0.919		0.7605
	272.5	0.609		0.921		0.767
	273	0.605		0.925		0.762
	273.5	0.603		0.923		0.7645
	274	0.598		0.921		0.758
	274.5	0.598		0.922		0.761
	275	0.595		0.918		0.763
	275.5	0.595		0.922		0.77
	276	0.59		0.918		0.7595
	276.5	0.587		0.924		0.763
	277	0.583		0.922		0.761
	277.5	0.585		0.926		0.7635
	278	0.582		0.928		0.759
	278.5	0.577		0.925		0.7635
	279	0.572		0.924		0.7585
	279.5	0.571		0.923		0.7635
	280	0.57		0.93		0.761
	280.5	0.569		0.928		0.761
	281	0.568		0.925		0.7625
	281.5	0.566		0.928		0.7625
	282	0.556		0.925		0.7635
	282.5	0.555		0.927		0.7575
	283	0.551		0.927		0.758
	283.5	0.549		0.927		0.758
	284	0.545		0.929		0.7575
	284.5	0.542		0.928		0.7565
	285	0.538		0.926		0.763
	285.5	0.532		0.928		0.7545
	286	0.529		0.924		0.757
	286.5	0.527		0.925		0.759
	287	0.52		0.926		0.7555
	287.5	0.517		0.929		0.7525
	288	0.512		0.928		0.7565
	288.5	0.51		0.928		0.756
	289	0.507		0.927		0.7575
	289.5	0.502		0.927		0.75
	290	0.5		0.925		0.7585
	290.5	0.498		0.927		0.757
	291	0.496		0.924		0.756
	291.5	0.495		0.934		0.753
	292	0.492		0.927		0.754
	292.5	0.491		0.929		0.7565
	293	0.487		0.925		0.757
	293.5	0.482		0.928		0.7545
	294	0.479		0.926		0.753
	294.5	0.48		0.922		0.756
	295	0.478		0.926		0.7555
	295.5	0.477		0.927		0.751
	296	0.476		0.925		0.7535
	296.5	0.472		0.916		0.7515
	297	0.469		0.926		0.751
	297.5	0.467		0.918		0.7495
	298	0.469		0.923		0.754
	298.5	0.468		0.918		0.748
	299	0.462		0.921		0.7505
	299.5	0.461		0.916		0.752
	300	0.464		0.921		0.7495
	300.5	0.461		0.927		0.758
	301	0.455		0.916		0.761
	301.5	0.458		0.92		0.754
	302	0.454		0.919		0.7535
	302.5	0.453		0.924		0.756
	303	0.445		0.918		0.741
	303.5	0.448		0.916		0.7495
	304	0.448		0.919		0.757
	304.5	0.446		0.913		0.7525
	305	0.445		0.909		0.7455
	305.5	0.431		0.916		0.7485
	306	0.441		0.922		0.7575
	306.5	0.43		0.908		0.7565
	307	0.432		0.915		0.754
	307.5	0.431		0.914		0.7475
	308	0.43		0.906		0.754
	308.5	0.433		0.914		0.752
	309	0.426		0.909		0.7475
	309.5	0.427		0.914		0.7465
	310	0.428		0.92		0.748
	310.5	0.419		0.908		0.7515
	311	0.417		0.91		0.7475
	311.5	0.419		0.908		0.748
	312	0.418		0.908		0.7555
	312.5	0.423		0.915		0.752
	313	0.418		0.909		0.7575
	313.5	0.412		0.907		0.7475
	314	0.411		0.906		0.7465
	314.5	0.409		0.897		0.7535
	315	0.406		0.902		0.746
	315.5	0.411		0.912		0.749
	316	0.405		0.909		0.748
	316.5	0.41		0.907		0.748
	317	0.406		0.904		0.7455
	317.5	0.402		0.901		0.7475
	318	0.392		0.902		0.748
	318.5	0.399		0.906		0.747
	319	0.398		0.902		0.747
	319.5	0.397		0.9		0.7465
	320	0.395		0.893		0.7485
	320.5	0.394		0.895		0.746
	321	0.395		0.893		0.749
	321.5	0.394		0.893		0.749
	322	0.387		0.891		0.7395
	322.5	0.387		0.888		0.7435
	323	0.39		0.895		0.742
	323.5	0.39		0.876		0.7505
	324	0.384		0.866		0.7455
	324.5	0.388		0.88		0.74
	325	0.383		0.88		0.7455
	325.5	0.379		0.88		0.7415
	326	0.379		0.875		0.7445
	326.5	0.378		0.873		0.742
	327	0.378		0.876		0.7395
	327.5	0.369		0.87		0.7435
	328	0.375		0.873		0.741
	328.5	0.375		0.875		0.7405
	329	0.376		0.876		0.742
	329.5	0.37		0.871		0.741
	330	0.366		0.873		0.74
	330.5	0.374		0.862		0.7345
	331	0.366		0.868		0.737
	331.5	0.367		0.864		0.739
	332	0.366		0.865		0.7405
	332.5	0.367		0.862		0.7345
	333	0.359		0.865		0.7435
	333.5	0.357		0.857		0.7325
	334	0.357		0.861		0.739
	334.5	0.359		0.867		0.733
	335	0.359		0.862		0.735
	335.5	0.355		0.855		0.731
	336	0.351		0.862		0.7335
	336.5	0.348		0.855		0.736
	337	0.349		0.848		0.7335
	337.5	0.35		0.852		0.732
	338	0.355		0.856		0.738
	338.5	0.342		0.848		0.7295
	339	0.344		0.853		0.731
	339.5	0.349		0.851		0.7315
	340	0.345		0.849		0.7295
	340.5	0.338		0.843		0.7255
	341	0.347		0.85		0.732
	341.5	0.346		0.849		0.73
	342	0.334		0.84		0.7245
	342.5	0.342		0.846		0.722
	343	0.34		0.839		0.728
	343.5	0.339		0.837		0.7255
	344	0.333		0.832		0.726
	344.5	0.334		0.83		0.724
	345	0.332		0.833		0.725
	345.5	0.334		0.835		0.72
	346	0.33		0.835		0.7185
	346.5	0.328		0.833		0.7245
	347	0.325		0.831		0.729
	347.5	0.331		0.823		0.721
	348	0.33		0.829		0.724
	348.5	0.326		0.826		0.7215
	349	0.323		0.821		0.716
	349.5	0.321		0.826		0.7235
	350	0.322		0.823		0.718
	350.5	0.315		0.818		0.717
	351	0.315		0.818		0.715
	351.5	0.321		0.819		0.721
	352	0.318		0.817		0.7195
	352.5	0.316		0.814		0.72
	353	0.313		0.812		0.7155
	353.5	0.312		0.808		0.708
	354	0.314		0.81		0.717
	354.5	0.309		0.814		0.711
	355	0.303		0.805		0.711
	355.5	0.31		0.812		0.7175
	356	0.307		0.807		0.7105
	356.5	0.305		0.806		0.714
	357	0.302		0.803		0.712
	357.5	0.308		0.797		0.707
	358	0.304		0.798		0.7115
	358.5	0.302		0.792		0.7075
	359	0.305		0.795		0.7105
	359.5	0.304		0.793		0.708
	360	0.299		0.792		0.707
	360.5	0.3		0.794		0.7055
	361	0.295		0.786		0.7055
	361.5	0.295		0.787		0.7025
	362	0.296		0.786		0.7025
	362.5	0.295		0.786		0.704
	363	0.291		0.781		0.7
	363.5	0.286		0.779		0.6985
	364	0.289		0.777		0.6985
	364.5	0.291		0.778		0.6995
	365	0.286		0.772		0.6985
	365.5	0.288		0.77		0.6985
	366	0.285		0.764		0.697
	366.5	0.287		0.764		0.6975
	367	0.283		0.77		0.6985
	367.5	0.281		0.764		0.697
	368	0.277		0.763		0.692
	368.5	0.279		0.764		0.694
	369	0.282		0.763		0.6905
	369.5	0.28		0.759		0.691
	370	0.278		0.753		0.6945
	370.5	0.275		0.755		0.6935
	371	0.276		0.746		0.682
	371.5	0.273		0.747		0.6875
	372	0.27		0.746		0.684
	372.5	0.275		0.74		0.6895
	373	0.271		0.734		0.685
	373.5	0.272		0.734		0.6855
	374	0.267		0.729		0.683
	374.5	0.268		0.73		0.6835
	375	0.268		0.728		0.682
	375.5	0.265		0.724		0.6815
	376	0.265		0.72		0.6805
	376.5	0.266		0.722		0.684
	377	0.264		0.721		0.679
	377.5	0.263		0.716		0.676
	378	0.258		0.713		0.675
	378.5	0.259		0.711		0.676
	379	0.257		0.707		0.673
	379.5	0.255		0.705		0.6715
	380	0.253		0.706		0.6725
	380.5	0.256		0.7		0.672
	381	0.256		0.701		0.672
	381.5	0.254		0.697		0.6705
	382	0.251		0.694		0.6685
	382.5	0.251		0.692		0.669
	383	0.25		0.69		0.668
	383.5	0.248		0.687		0.666
	384	0.247		0.684		0.664
	384.5	0.246		0.683		0.663
	385	0.246		0.681		0.6645
	385.5	0.244		0.678		0.662
	386	0.242		0.676		0.6605
	386.5	0.241		0.671		0.6565
	387	0.237		0.67		0.655
	387.5	0.243		0.669		0.6575
	388	0.239		0.667		0.655
	388.5	0.24		0.664		0.652
	389	0.238		0.663		0.651
	389.5	0.237		0.658		0.6495
	390	0.236		0.659		0.649
	390.5	0.233		0.658		0.6495
	391	0.233		0.654		0.647
	391.5	0.231		0.65		0.6455
	392	0.233		0.647		0.647
	392.5	0.23		0.64		0.6465
	393	0.229		0.64		0.6415
	393.5	0.226		0.64		0.6405
	394	0.225		0.635		0.6385
	394.5	0.225		0.635		0.6405
	395	0.225		0.63		0.638
	395.5	0.222		0.628		0.6355
	396	0.223		0.628		0.635
	396.5	0.22		0.622		0.6315
	397	0.22		0.621		0.633
	397.5	0.219		0.621		0.6285
	398	0.22		0.613		0.629
	398.5	0.218		0.614		0.629
	399	0.216		0.611		0.6275
	399.5	0.217		0.609		0.625
	400	0.215		0.605		0.6235
	400.5	0.213		0.603		0.6245
	401	0.211		0.599		0.6205
	401.5	0.213		0.598		0.6195
	402	0.211		0.593		0.6165
	402.5	0.211		0.591		0.6175
	403	0.209		0.587		0.6155
	403.5	0.209		0.587		0.614
	404	0.207		0.584		0.613
	404.5	0.209		0.581		0.613
	405	0.204		0.577		0.6085
	405.5	0.205		0.577		0.608
	406	0.205		0.573		0.6065
	406.5	0.203		0.57		0.6055
	407	0.202		0.566		0.603
	407.5	0.203		0.563		0.6025
	408	0.2		0.56		0.6
	408.5	0.198		0.557		0.6
	409	0.197		0.557		0.597
	409.5	0.197		0.554		0.5945
	410	0.196		0.551		0.594
	410.5	0.195		0.548		0.593
	411	0.194		0.546		0.5895
	411.5	0.194		0.542		0.5885
	412	0.192		0.539		0.5875
	412.5	0.191		0.537		0.5845
	413	0.19		0.535		0.5835
	413.5	0.191		0.532		0.581
	414	0.19		0.53		0.581
	414.5	0.188		0.526		0.5795
	415	0.188		0.524		0.5775
	415.5	0.185		0.52		0.576
	416	0.186		0.519		0.576
	416.5	0.185		0.516		0.5755
	417	0.185		0.512		0.5725
	417.5	0.184		0.508		0.569
	418	0.185		0.508		0.5695
	418.5	0.182		0.505		0.5685
	419	0.181		0.5		0.5655
	419.5	0.18		0.496		0.5645
	420	0.179		0.497		0.563
	420.5	0.175		0.492		0.56
	421	0.177		0.49		0.5575
	421.5	0.178		0.489		0.557
	422	0.175		0.484		0.555
	422.5	0.176		0.482		0.5545
	423	0.174		0.48		0.555
	423.5	0.172		0.476		0.552
	424	0.173		0.476		0.551
	424.5	0.17		0.471		0.546
	425	0.171		0.47		0.5455
	425.5	0.17		0.466		0.544
	426	0.17		0.463		0.5435
	426.5	0.168		0.46		0.5395
	427	0.169		0.459		0.5365
	427.5	0.167		0.454		0.537
	428	0.167		0.454		0.535
	428.5	0.165		0.45		0.533
	429	0.164		0.448		0.5315
	429.5	0.165		0.444		0.53
	430	0.162		0.442		0.5275
	430.5	0.163		0.438		0.528
	431	0.162		0.437		0.5245
	431.5	0.161		0.434		0.5245
	432	0.163		0.434		0.523
	432.5	0.16		0.43		0.5215
	433	0.16		0.428		0.521
	433.5	0.158		0.424		0.517
	434	0.158		0.421		0.5155
	434.5	0.159		0.42		0.515
	435	0.158		0.416		0.512
	435.5	0.156		0.415		0.5125
	436	0.156		0.411		0.5105
	436.5	0.156		0.409		0.5085
	437	0.154		0.408		0.5035
	437.5	0.155		0.407		0.5045
	438	0.154		0.401		0.502
	438.5	0.152		0.4		0.5
	439	0.151		0.397		0.5
	439.5	0.15		0.394		0.4965
	440	0.151		0.392		0.495
	440.5	0.15		0.39		0.4925
	441	0.15		0.387		0.4935
	441.5	0.149		0.385		0.492
	442	0.147		0.381		0.49
	442.5	0.146		0.38		0.4885
	443	0.145		0.377		0.4875
	443.5	0.147		0.377		0.4855
	444	0.145		0.374		0.4825
	444.5	0.145		0.369		0.481
	445	0.144		0.368		0.4805
	445.5	0.143		0.366		0.478
	446	0.143		0.364		0.4765
	446.5	0.143		0.36		0.476
	447	0.141		0.357		0.4725
	447.5	0.14		0.356		0.4715
	448	0.14		0.354		0.4705
	448.5	0.142		0.352		0.469
	449	0.139		0.351		0.467
	449.5	0.139		0.348		0.466
	450	0.139		0.347		0.4635
	450.5	0.138		0.344		0.4615
	451	0.137		0.341		0.4595
	451.5	0.138		0.34		0.459
	452	0.137		0.337		0.458
	452.5	0.135		0.334		0.457
	453	0.135		0.332		0.455
	453.5	0.136		0.331		0.4515
	454	0.136		0.329		0.4525
	454.5	0.135		0.327		0.451
	455	0.133		0.323		0.449
	455.5	0.133		0.322		0.447
	456	0.134		0.32		0.446
	456.5	0.133		0.319		0.4445
	457	0.132		0.317		0.443
	457.5	0.131		0.314		0.4405
	458	0.131		0.311		0.441
	458.5	0.129		0.311		0.438
	459	0.131		0.309		0.437
	459.5	0.131		0.307		0.4355
	460	0.13		0.305		0.4355
	460.5	0.131		0.303		0.4335
	461	0.128		0.301		0.4315
	461.5	0.128		0.299		0.4295
	462	0.127		0.296		0.4285
	462.5	0.128		0.295		0.428
	463	0.128		0.295		0.4265
	463.5	0.125		0.291		0.424
	464	0.127		0.292		0.423
	464.5	0.125		0.289		0.422
	465	0.125		0.287		0.4205
	465.5	0.126		0.285		0.4185
	466	0.125		0.283		0.4185
	466.5	0.123		0.281		0.415
	467	0.123		0.28		0.416
	467.5	0.122		0.277		0.4145
	468	0.122		0.277		0.4135
	468.5	0.123		0.274		0.4125
	469	0.121		0.273		0.41
	469.5	0.12		0.27		0.408
	470	0.121		0.271		0.4075
	470.5	0.122		0.268		0.4065
	471	0.121		0.266		0.4055
	471.5	0.121		0.266		0.404
	472	0.12		0.263		0.402
	472.5	0.12		0.262		0.401
	473	0.119		0.26		0.4005
	473.5	0.119		0.259		0.399
	474	0.119		0.257		0.397
	474.5	0.117		0.254		0.395
	475	0.118		0.254		0.3945
	475.5	0.117		0.252		0.394
	476	0.117		0.248		0.393
	476.5	0.115		0.248		0.3905
	477	0.117		0.247		0.3905
	477.5	0.115		0.244		0.3895
	478	0.116		0.243		0.3875
	478.5	0.116		0.243		0.387
	479	0.116		0.241		0.3855
	479.5	0.114		0.239		0.384
	480	0.115		0.239		0.383
	480.5	0.114		0.237		0.381
	481	0.113		0.236		0.3805
	481.5	0.113		0.234		0.38
	482	0.113		0.234		0.3785
	482.5	0.113		0.232		0.3775
	483	0.113		0.231		0.3765
	483.5	0.111		0.229		0.3755
	484	0.111		0.228		0.374
	484.5	0.111		0.227		0.373
	485	0.11		0.225		0.372
	485.5	0.11		0.225		0.371
	486	0.11		0.222		0.3705
	486.5	0.11		0.221		0.369
	487	0.109		0.22		0.3675
	487.5	0.108		0.218		0.366
	488	0.11		0.218		0.365
	488.5	0.108		0.215		0.364
	489	0.108		0.215		0.3635
	489.5	0.107		0.213		0.362
	490	0.107		0.212		0.361
	490.5	0.107		0.212		0.3605
	491	0.107		0.209		0.3595
	491.5	0.105		0.208		0.357
	492	0.106		0.208		0.357
	492.5	0.106		0.207		0.3555
	493	0.106		0.205		0.3545
	493.5	0.106		0.204		0.354
	494	0.106		0.202		0.3525
	494.5	0.105		0.201		0.351
	495	0.104		0.2		0.3515
	495.5	0.103		0.198		0.349
	496	0.102		0.197		0.3475
	496.5	0.104		0.197		0.3475
	497	0.103		0.195		0.3455
	497.5	0.105		0.194		0.345
	498	0.102		0.192		0.3435
	498.5	0.101		0.192		0.343
	499	0.101		0.19		0.342
	499.5	0.102		0.19		0.342
	500	0.099		0.188		0.34
	500.5	0.1		0.188		0.34
	501	0.1		0.186		0.338
	501.5	0.1		0.185		0.3385
	502	0.099		0.185		0.337
	502.5	0.098		0.181		0.3355
	503	0.099		0.179		0.3345
	503.5	0.099		0.18		0.333
	504	0.098		0.178		0.3325
	504.5	0.096		0.176		0.331
	505	0.097		0.176		0.3305
	505.5	0.097		0.175		0.33
	506	0.097		0.175		0.3295
	506.5	0.096		0.172		0.328
	507	0.097		0.174		0.3275
	507.5	0.096		0.17		0.325
	508	0.096		0.17		0.326
	508.5	0.096		0.169		0.325
	509	0.095		0.168		0.3235
	509.5	0.096		0.168		0.3225
	510	0.093		0.164		0.3215
	510.5	0.094		0.163		0.3205
	511	0.095		0.163		0.321
	511.5	0.094		0.162		0.3185
	512	0.094		0.161		0.3185
	512.5	0.092		0.161		0.3165
	513	0.094		0.16		0.316
	513.5	0.092		0.158		0.3145
	514	0.092		0.157		0.3135
	514.5	0.093		0.157		0.3135
	515	0.092		0.155		0.312
	515.5	0.092		0.155		0.3115
	516	0.092		0.154		0.3095
	516.5	0.091		0.152		0.309
	517	0.092		0.151		0.309
	517.5	0.09		0.151		0.3085
	518	0.09		0.149		0.3065
	518.5	0.091		0.149		0.306
	519	0.09		0.148		0.305
	519.5	0.09		0.146		0.3035
	520	0.089		0.145		0.3035
	520.5	0.088		0.144		0.3015
	521	0.088		0.144		0.3015
	521.5	0.088		0.143		0.3005
	522	0.088		0.141		0.2995
	522.5	0.087		0.141		0.2985
	523	0.088		0.14		0.2975
	523.5	0.087		0.139		0.2965
	524	0.087		0.138		0.296
	524.5	0.088		0.137		0.295
	525	0.087		0.136		0.294
	525.5	0.086		0.136		0.294
	526	0.086		0.134		0.292
	526.5	0.086		0.133		0.291
	527	0.086		0.133		0.291
	527.5	0.086		0.132		0.29
	528	0.085		0.131		0.289
	528.5	0.085		0.129		0.2885
	529	0.086		0.129		0.2875
	529.5	0.084		0.127		0.2865
	530	0.085		0.127		0.285
	530.5	0.084		0.126		0.284
	531	0.082		0.123		0.283
	531.5	0.083		0.124		0.283
	532	0.083		0.124		0.2825
	532.5	0.083		0.122		0.2805
	533	0.084		0.123		0.281
	533.5	0.083		0.122		0.2795
	534	0.082		0.12		0.2785
	534.5	0.082		0.118		0.2765
	535	0.082		0.119		0.277
	535.5	0.081		0.118		0.2755
	536	0.081		0.117		0.2755
	536.5	0.082		0.117		0.2745
	537	0.081		0.116		0.274
	537.5	0.08		0.116		0.273
	538	0.081		0.115		0.2725
	538.5	0.08		0.113		0.271
	539	0.082		0.115		0.271
	539.5	0.08		0.112		0.2695
	540	0.082		0.112		0.269
	540.5	0.08		0.112		0.2685
	541	0.079		0.111		0.268
	541.5	0.078		0.109		0.266
	542	0.079		0.108		0.266
	542.5	0.079		0.108		0.2655
	543	0.079		0.106		0.264
	543.5	0.079		0.108		0.264
	544	0.077		0.106		0.262
	544.5	0.078		0.106		0.262
	545	0.077		0.105		0.261
	545.5	0.078		0.104		0.2605
	546	0.077		0.103		0.2595
	546.5	0.078		0.104		0.2585
	547	0.077		0.101		0.2575
	547.5	0.078		0.102		0.2575
	548	0.077		0.101		0.256
	548.5	0.076		0.099		0.2555
	549	0.076		0.099		0.255
	549.5	0.076		0.097		0.254
	550	0.076		0.098		0.253
	550.5	0.075		0.097		0.2525
	551	0.075		0.096		0.2525
	551.5	0.075		0.094		0.251
	552	0.076		0.094		0.251
	552.5	0.075		0.095		0.2495
	553	0.075		0.094		0.249
	553.5	0.075		0.094		0.249
	554	0.074		0.093		0.248
	554.5	0.074		0.092		0.247
	555	0.073		0.091		0.2465
	555.5	0.073		0.091		0.2455
	556	0.072		0.089		0.2445
	556.5	0.073		0.09		0.2435
	557	0.073		0.089		0.2435
	557.5	0.073		0.089		0.2425
	558	0.072		0.088		0.2415
	558.5	0.072		0.088		0.2415
	559	0.072		0.087		0.241
	559.5	0.072		0.085		0.24
	560	0.072		0.086		0.2395
	560.5	0.07		0.083		0.238
	561	0.071		0.083		0.2375
	561.5	0.072		0.084		0.237
	562	0.072		0.083		0.2365
	562.5	0.071		0.082		0.235
	563	0.071		0.082		0.235
	563.5	0.073		0.083		0.2345
	564	0.071		0.08		0.234
	564.5	0.071		0.081		0.233
	565	0.071		0.082		0.233
	565.5	0.071		0.079		0.232
	566	0.069		0.078		0.2305
	566.5	0.07		0.078		0.2295
	567	0.07		0.077		0.2295
	567.5	0.069		0.077		0.2295
	568	0.07		0.077		0.229
	568.5	0.069		0.077		0.2275
	569	0.068		0.075		0.2275
	569.5	0.069		0.076		0.2275
	570	0.068		0.074		0.2255
	570.5	0.068		0.074		0.226
	571	0.067		0.072		0.2245
	571.5	0.068		0.073		0.2245
	572	0.068		0.073		0.224
	572.5	0.068		0.072		0.223
	573	0.067		0.072		0.223
	573.5	0.066		0.071		0.2215
	574	0.066		0.071		0.221
	574.5	0.067		0.071		0.2205
	575	0.065		0.07		0.2205
	575.5	0.068		0.071		0.22
	576	0.066		0.07		0.2195
	576.5	0.066		0.069		0.218
	577	0.067		0.07		0.2185
	577.5	0.065		0.068		0.217
	578	0.065		0.068		0.2165
	578.5	0.065		0.067		0.216
	579	0.065		0.066		0.2155
	579.5	0.065		0.066		0.2145
	580	0.063		0.065		0.214
	580.5	0.065		0.065		0.214
	581	0.062		0.065		0.2125
	581.5	0.064		0.066		0.213
	582	0.063		0.063		0.212
	582.5	0.063		0.063		0.212
	583	0.064		0.063		0.211
	583.5	0.063		0.063		0.21
	584	0.064		0.063		0.2105
	584.5	0.062		0.063		0.2095
	585	0.062		0.062		0.209
	585.5	0.061		0.061		0.208
	586	0.061		0.061		0.208
	586.5	0.063		0.061		0.207
	587	0.061		0.06		0.206
	587.5	0.062		0.06		0.2065
	588	0.061		0.06		0.206
	588.5	0.061		0.059		0.205
	589	0.06		0.059		0.2045
	589.5	0.06		0.059		0.2035
	590	0.061		0.058		0.2035
	590.5	0.061		0.059		0.203
	591	0.06		0.058		0.202
	591.5	0.061		0.058		0.202
	592	0.061		0.058		0.202
	592.5	0.059		0.057		0.2015
	593	0.06		0.057		0.201
	593.5	0.059		0.055		0.2
	594	0.059		0.056		0.1995
	594.5	0.06		0.056		0.1995
	595	0.059		0.056		0.199
	595.5	0.059		0.055		0.1985
	596	0.06		0.055		0.1985
	596.5	0.058		0.055		0.198
	597	0.058		0.054		0.1975
	597.5	0.058		0.055		0.197
	598	0.058		0.054		0.1965
	598.5	0.058		0.053		0.196
	599	0.057		0.053		0.196
	599.5	0.057		0.052		0.1945
	600	0.058		0.053		0.195
	600.5	0.057		0.052		0.194
	601	0.057		0.053		0.1935
	601.5	0.056		0.052		0.193
	602	0.056		0.051		0.193
	602.5	0.055		0.051		0.1925
	603	0.056		0.052		0.192
	603.5	0.055		0.05		0.1905
	604	0.055		0.05		0.19
	604.5	0.057		0.051		0.1915
	605	0.055		0.05		0.1905
	605.5	0.056		0.05		0.1895
	606	0.054		0.049		0.189
	606.5	0.054		0.049		0.1885
	607	0.055		0.049		0.188
	607.5	0.054		0.049		0.187
	608	0.054		0.048		0.1875
	608.5	0.055		0.048		0.187
	609	0.054		0.047		0.187
	609.5	0.052		0.047		0.1855
	610	0.053		0.046		0.186
	610.5	0.054		0.047		0.1855
	611	0.054		0.048		0.1855
	611.5	0.054		0.047		0.185
	612	0.054		0.047		0.1845
	612.5	0.053		0.047		0.184
	613	0.053		0.045		0.1825
	613.5	0.052		0.047		0.1825
	614	0.054		0.046		0.183
	614.5	0.052		0.045		0.182
	615	0.052		0.045		0.181
	615.5	0.051		0.044		0.181
	616	0.052		0.046		0.1805
	616.5	0.052		0.045		0.18
	617	0.052		0.044		0.18
	617.5	0.051		0.045		0.18
	618	0.051		0.044		0.179
	618.5	0.052		0.045		0.179
	619	0.052		0.045		0.179
	619.5	0.05		0.043		0.1775
	620	0.05		0.042		0.177
	620.5	0.051		0.043		0.1775
	621	0.051		0.042		0.177
	621.5	0.05		0.042		0.1765
	622	0.049		0.042		0.1765
	622.5	0.051		0.042		0.176
	623	0.049		0.041		0.175
	623.5	0.049		0.042		0.174
	624	0.05		0.042		0.175
	624.5	0.049		0.04		0.1735
	625	0.048		0.041		0.174
	625.5	0.048		0.04		0.1735
	626	0.048		0.041		0.174
	626.5	0.048		0.041		0.1735
	627	0.049		0.04		0.172
	627.5	0.05		0.04		0.173
	628	0.047		0.038		0.1705
	628.5	0.047		0.039		0.1715
	629	0.049		0.04		0.1715
	629.5	0.048		0.04		0.171
	630	0.048		0.038		0.17
	630.5	0.047		0.038		0.1695
	631	0.047		0.038		0.1695
	631.5	0.048		0.038		0.1695
	632	0.048		0.038		0.169
	632.5	0.047		0.038		0.1685
	633	0.047		0.039		0.1685
	633.5	0.046		0.036		0.168
	634	0.048		0.039		0.1675
	634.5	0.045		0.037		0.167
	635	0.047		0.038		0.1675
	635.5	0.045		0.037		0.167
	636	0.047		0.038		0.1665
	636.5	0.045		0.037		0.1655
	637	0.046		0.036		0.1655
	637.5	0.046		0.039		0.165
	638	0.045		0.036		0.1645
	638.5	0.045		0.036		0.164
	639	0.045		0.036		0.164
	639.5	0.045		0.037		0.1645
	640	0.046		0.037		0.1635
	640.5	0.043		0.035		0.1625
	641	0.043		0.035		0.1625
	641.5	0.044		0.036		0.1625
	642	0.045		0.036		0.1625
	642.5	0.046		0.036		0.1625
	643	0.045		0.035		0.161
	643.5	0.043		0.034		0.1605
	644	0.043		0.034		0.1605
	644.5	0.042		0.033		0.16
	645	0.044		0.035		0.1605
	645.5	0.044		0.035		0.16
	646	0.043		0.034		0.1595
	646.5	0.043		0.033		0.159
	647	0.043		0.035		0.159
	647.5	0.042		0.033		0.1575
	648	0.044		0.033		0.158
	648.5	0.042		0.033		0.157
	649	0.042		0.033		0.157
	649.5	0.042		0.033		0.156
	650	0.041		0.032		0.157
	650.5	0.042		0.033		0.157
	651	0.041		0.032		0.1555
	651.5	0.043		0.033		0.156
	652	0.042		0.033		0.1555
	652.5	0.042		0.032		0.155
	653	0.041		0.033		0.155
	653.5	0.042		0.032		0.1545
	654	0.04		0.032		0.1535
	654.5	0.041		0.033		0.154
	655	0.04		0.031		0.154
	655.5	0.041		0.032		0.1535
	656	0.039		0.03		0.1515
	656.5	0.04		0.031		0.1525
	657	0.04		0.03		0.1515
	657.5	0.04		0.031		0.1515
	658	0.04		0.031		0.1515
	658.5	0.039		0.031		0.151
	659	0.039		0.031		0.151
	659.5	0.04		0.03		0.15
	660	0.039		0.03		0.149
	660.5	0.039		0.03		0.15
	661	0.04		0.03		0.1495
	661.5	0.039		0.028		0.149
	662	0.04		0.03		0.149
	662.5	0.038		0.027		0.148
	663	0.037		0.029		0.148
	663.5	0.039		0.03		0.148
	664	0.04		0.03		0.1475
	664.5	0.038		0.029		0.1475
	665	0.037		0.028		0.1465
	665.5	0.039		0.03		0.1465
	666	0.038		0.029		0.1465
	666.5	0.036		0.027		0.145
	667	0.037		0.029		0.146
	667.5	0.037		0.027		0.145
	668	0.037		0.028		0.145
	668.5	0.037		0.029		0.1455
	669	0.038		0.03		0.1455
	669.5	0.039		0.029		0.1445
	670	0.036		0.029		0.1435
	670.5	0.037		0.028		0.144
	671	0.036		0.027		0.143
	671.5	0.036		0.027		0.143
	672	0.036		0.029		0.143
	672.5	0.036		0.027		0.1425
	673	0.035		0.027		0.1415
	673.5	0.034		0.026		0.1405
	674	0.034		0.025		0.1405
	674.5	0.036		0.026		0.1415
	675	0.037		0.028		0.142
	675.5	0.035		0.026		0.1395
	676	0.035		0.026		0.1405
	676.5	0.035		0.027		0.14
	677	0.036		0.027		0.1395
	677.5	0.034		0.025		0.139
	678	0.035		0.025		0.138
	678.5	0.034		0.027		0.1395
	679	0.036		0.027		0.1385
	679.5	0.035		0.027		0.138
	680	0.035		0.027		0.138
	680.5	0.034		0.026		0.137
	681	0.035		0.027		0.137
	681.5	0.033		0.025		0.136
	682	0.033		0.026		0.136
	682.5	0.035		0.025		0.137
	683	0.034		0.027		0.1375
	683.5	0.036		0.026		0.137
	684	0.033		0.026		0.136
	684.5	0.033		0.025		0.135
	685	0.033		0.024		0.1355
	685.5	0.032		0.026		0.135
	686	0.034		0.026		0.1355
	686.5	0.034		0.026		0.135
	687	0.031		0.025		0.133
	687.5	0.032		0.024		0.1335
	688	0.032		0.024		0.1325
	688.5	0.033		0.025		0.1345
	689	0.031		0.024		0.133
	689.5	0.034		0.025		0.133
	690	0.032		0.023		0.1325
	690.5	0.031		0.024		0.1315
	691	0.029		0.023		0.1305
	691.5	0.032		0.024		0.131
	692	0.032		0.025		0.1315
	692.5	0.032		0.024		0.131
	693	0.031		0.023		0.1295
	693.5	0.031		0.024		0.1305
	694	0.032		0.025		0.131
	694.5	0.029		0.023		0.13
	695	0.033		0.023		0.1295
	695.5	0.032		0.024		0.13
	696	0.03		0.022		0.1285
	696.5	0.031		0.022		0.1295
	697	0.028		0.022		0.129
	697.5	0.031		0.025		0.1295
	698	0.031		0.023		0.128
	698.5	0.031		0.021		0.1285
	699	0.03		0.023		0.128
	699.5	0.03		0.023		0.1275
	700	0.029		0.022		0.126

## Sheet: Figure 1D
Figure 1D
		T1(ms)					R1(S-1)
pH7.4		2341.92	2217.3	1984.13		pH7.4	0.427	0.451	0.504
pH5.0		696.864	605.327	627.746		pH5.0	1.435	1.652	1.593

## Sheet: Figure 1E
Figure 1E
				T2 (ms)						R2(S-1)
		pH7.4		289.687	268.384	303.582				3.452	3.726	3.294
		pH5.0		79.605	68.814	72.839				12.562	14.532	13.729

## Sheet: Figure 1G
Figure 1G	EPR spectroscopic
	SS			SSM pH7.4			SSM pH5.0
200	-0.73474			-0.74464			-0.73116
200.4	-0.73763			-0.74498			-0.73223
200.8	-0.73992			-0.74483			-0.7334
201.2	-0.74048			-0.74396			-0.73423
201.6	-0.73842			-0.74227			-0.73416
202	-0.73376			-0.73999			-0.73297
202.4	-0.72794			-0.73774			-0.73125
202.8	-0.72329			-0.73629			-0.73015
203.2	-0.72185			-0.73601			-0.7305
203.6	-0.72421			-0.73671			-0.7321
204	-0.72909			-0.73774			-0.73398
204.4	-0.73402			-0.73856			-0.73534
204.8	-0.73677			-0.73904			-0.73623
205.2	-0.73662			-0.73941			-0.73708
205.6	-0.73452			-0.74002			-0.73799
206	-0.73232			-0.74101			-0.73849
206.4	-0.7316			-0.74223			-0.73818
206.8	-0.73295			-0.74332			-0.73737
207.2	-0.73581			-0.74389			-0.73696
207.6	-0.73888			-0.7437			-0.7378
208	-0.74089			-0.74278			-0.74004
208.4	-0.74121			-0.74152			-0.74314
208.8	-0.73998			-0.74046			-0.74615
209.2	-0.73769			-0.74002			-0.74816
209.6	-0.73481			-0.74022			-0.74862
210	-0.73192			-0.74078			-0.74756
210.4	-0.72996			-0.74132			-0.74562
210.8	-0.72996			-0.74163			-0.74364
211.2	-0.7324			-0.74176			-0.74204
211.6	-0.73666			-0.74194			-0.74034
212	-0.7413			-0.7424			-0.7375
212.4	-0.7449			-0.74319			-0.73283
212.8	-0.74675			-0.74424			-0.72693
213.2	-0.74688			-0.74527			-0.72159
213.6	-0.74559			-0.74585			-0.71876
214	-0.74312			-0.74566			-0.71925
214.4	-0.73986			-0.74461			-0.72223
214.8	-0.73671			-0.74299			-0.72581
215.2	-0.73475			-0.74134			-0.72812
215.6	-0.73455			-0.74015			-0.7282
216	-0.73563			-0.73967			-0.72639
216.4	-0.73693			-0.73991			-0.72402
216.8	-0.73756			-0.74071			-0.72265
217.2	-0.73728			-0.74174			-0.72323
217.6	-0.73635			-0.74256			-0.72549
218	-0.7351			-0.74279			-0.7283
218.4	-0.73382			-0.74236			-0.7305
218.8	-0.73291			-0.74159			-0.73169
219.2	-0.73304			-0.74088			-0.73229
219.6	-0.73486			-0.74029			-0.73294
220	-0.73846			-0.73956			-0.73402
220.4	-0.743			-0.73846			-0.73554
220.8	-0.74703			-0.73727			-0.73725
221.2	-0.74935			-0.73673			-0.73863
221.6	-0.74972			-0.73755			-0.73895
222	-0.74881			-0.73971			-0.73755
222.4	-0.74765			-0.74241			-0.73441
222.8	-0.74699			-0.7444			-0.7305
223.2	-0.74706			-0.74476			-0.72737
223.6	-0.74771			-0.74342			-0.72641
224	-0.74862			-0.74113			-0.72798
224.4	-0.74939			-0.73899			-0.73138
224.8	-0.74961			-0.7378			-0.73532
225.2	-0.74866			-0.73776			-0.73857
225.6	-0.74581			-0.7384			-0.74035
226	-0.74075			-0.73899			-0.74037
226.4	-0.73413			-0.73889			-0.73886
226.8	-0.72757			-0.73787			-0.73652
227.2	-0.72286			-0.73624			-0.73418
227.6	-0.721			-0.7347			-0.73239
228	-0.7217			-0.73391			-0.73122
228.4	-0.72377			-0.73414			-0.73049
228.8	-0.72581			-0.73517			-0.73019
229.2	-0.72696			-0.73646			-0.73036
229.6	-0.7272			-0.73764			-0.73065
230	-0.72728			-0.73864			-0.7303
230.4	-0.72818			-0.73964			-0.72862
230.8	-0.73037			-0.74074			-0.72569
231.2	-0.7335			-0.74179			-0.72237
231.6	-0.73671			-0.74247			-0.71981
232	-0.73915			-0.7425			-0.71891
232.4	-0.7405			-0.74192			-0.72013
232.8	-0.74092			-0.74101			-0.72336
233.2	-0.74097			-0.74016			-0.72775
233.6	-0.74133			-0.73967			-0.7319
234	-0.74236			-0.73959			-0.73447
234.4	-0.74374			-0.73977			-0.73494
234.8	-0.7446			-0.73997			-0.73377
235.2	-0.7441			-0.73997			-0.73193
235.6	-0.74206			-0.73976			-0.73022
236	-0.73909			-0.73949			-0.72891
236.4	-0.73613			-0.73939			-0.72786
236.8	-0.7338			-0.7396			-0.72686
237.2	-0.73215			-0.74016			-0.72577
237.6	-0.73104			-0.741			-0.72465
238	-0.73056			-0.742			-0.7238
238.4	-0.73114			-0.74285			-0.72382
238.8	-0.73304			-0.74322			-0.72517
239.2	-0.73593			-0.74288			-0.7278
239.6	-0.73891			-0.74194			-0.7311
240	-0.74095			-0.74082			-0.73434
240.4	-0.74144			-0.73998			-0.73703
240.8	-0.74041			-0.73953			-0.73891
241.2	-0.73839			-0.73926			-0.73987
241.6	-0.73619			-0.73888			-0.73991
242	-0.73467			-0.73834			-0.73918
242.4	-0.73448			-0.7379			-0.73787
242.8	-0.73575			-0.73787			-0.73603
243.2	-0.73804			-0.73825			-0.73353
243.6	-0.74075			-0.73871			-0.7302
244	-0.7435			-0.73878			-0.72612
244.4	-0.74614			-0.73827			-0.722
244.8	-0.74844			-0.7374			-0.71904
245.2	-0.74999			-0.73673			-0.7184
245.6	-0.75042			-0.73672			-0.72031
246	-0.74966			-0.73736			-0.72372
246.4	-0.74784			-0.73827			-0.72693
246.8	-0.74531			-0.73909			-0.72872
247.2	-0.74258			-0.73966			-0.72895
247.6	-0.74033			-0.74012			-0.72824
248	-0.73923			-0.74065			-0.7272
248.4	-0.73966			-0.74137			-0.72613
248.8	-0.7415			-0.74227			-0.72518
249.2	-0.7441			-0.74312			-0.72471
249.6	-0.74636			-0.74356			-0.72517
250	-0.74716			-0.74329			-0.72662
250.4	-0.74594			-0.74236			-0.72856
250.8	-0.74315			-0.74113			-0.73043
251.2	-0.74004			-0.73995			-0.73227
251.6	-0.73788			-0.73895			-0.7346
252	-0.73715			-0.73805			-0.73758
252.4	-0.73724			-0.73721			-0.74043
252.8	-0.73699			-0.73652			-0.7417
253.2	-0.73558			-0.73619			-0.74022
253.6	-0.73321			-0.73636			-0.73576
254	-0.7309			-0.73708			-0.72927
254.4	-0.72978			-0.7383			-0.7225
254.8	-0.73031			-0.73974			-0.7173
255.2	-0.73209			-0.741			-0.71482
255.6	-0.73428			-0.74178			-0.71502
256	-0.7362			-0.74206			-0.71688
256.4	-0.73755			-0.74208			-0.7191
256.8	-0.73845			-0.7421			-0.72092
257.2	-0.73924			-0.74212			-0.7222
257.6	-0.74008			-0.74182			-0.7232
258	-0.74055			-0.74092			-0.72421
258.4	-0.7397			-0.7395			-0.72552
258.8	-0.73682			-0.73806			-0.7273
259.2	-0.73229			-0.73723			-0.72942
259.6	-0.72757			-0.73734			-0.73147
260	-0.72432			-0.73821			-0.7331
260.4	-0.72342			-0.73926			-0.73418
260.8	-0.72474			-0.73989			-0.73449
261.2	-0.72759			-0.73987			-0.73362
261.6	-0.73097			-0.73941			-0.73127
262	-0.73379			-0.73893			-0.7278
262.4	-0.73512			-0.73869			-0.72423
262.8	-0.73469			-0.73866			-0.72162
263.2	-0.73321			-0.73872			-0.72052
263.6	-0.73212			-0.73891			-0.72092
264	-0.7327			-0.73944			-0.72241
264.4	-0.73513			-0.74041			-0.72445
264.8	-0.73842			-0.74158			-0.72653
265.2	-0.74104			-0.74247			-0.72828
265.6	-0.74203			-0.74277			-0.72957
266	-0.74147			-0.74253			-0.73038
266.4	-0.74024			-0.74222			-0.73072
266.8	-0.73929			-0.74226			-0.73073
267.2	-0.73905			-0.74273			-0.73081
267.6	-0.73947			-0.74336			-0.73139
268	-0.74037			-0.7438			-0.73248
268.4	-0.74181			-0.74388			-0.73358
268.8	-0.74392			-0.74362			-0.73401
269.2	-0.74662			-0.74311			-0.73346
269.6	-0.74944			-0.74242			-0.73213
270	-0.75174			-0.7415			-0.73045
270.4	-0.7529			-0.74032			-0.72882
270.8	-0.75243			-0.73898			-0.72759
271.2	-0.75007			-0.73769			-0.72702
271.6	-0.74621			-0.73671			-0.7272
272	-0.742			-0.73619			-0.72781
272.4	-0.73894			-0.73605			-0.72813
272.8	-0.73792			-0.73608			-0.72734
273.2	-0.73858			-0.73617			-0.72528
273.6	-0.73965			-0.73637			-0.72282
274	-0.73981			-0.7369			-0.72146
274.4	-0.73863			-0.73789			-0.72215
274.8	-0.73681			-0.73919			-0.72457
275.2	-0.73551			-0.74048			-0.72748
275.6	-0.73554			-0.74151			-0.72962
276	-0.73694			-0.74231			-0.73033
276.4	-0.73929			-0.74314			-0.72947
276.8	-0.74213			-0.7442			-0.72739
277.2	-0.74516			-0.74542			-0.7249
277.6	-0.74791			-0.74637			-0.72317
278	-0.74955			-0.74655			-0.72307
278.4	-0.7492			-0.74564			-0.72455
278.8	-0.74676			-0.74373			-0.72658
279.2	-0.74333			-0.74128			-0.72787
279.6	-0.74069			-0.73893			-0.72777
280	-0.74004			-0.73718			-0.72662
280.4	-0.74111			-0.73625			-0.72537
280.8	-0.74259			-0.73611			-0.7249
281.2	-0.74328			-0.73659			-0.7255
281.6	-0.74295			-0.73752			-0.7268
282	-0.74212			-0.73874			-0.72822
282.4	-0.74132			-0.74007			-0.72942
282.8	-0.74065			-0.74145			-0.73045
283.2	-0.74006			-0.74292			-0.73149
283.6	-0.73975			-0.7445			-0.73257
284	-0.73984			-0.74595			-0.73352
284.4	-0.73989			-0.74676			-0.73408
284.8	-0.73898			-0.74648			-0.73408
285.2	-0.73654			-0.74508			-0.73358
285.6	-0.73302			-0.74302			-0.7328
286	-0.72973			-0.74098			-0.73208
286.4	-0.72795			-0.73947			-0.73165
286.8	-0.72814			-0.7386			-0.73152
287.2	-0.72971			-0.73818			-0.73153
287.6	-0.73141			-0.73799			-0.73151
288	-0.73212			-0.73789			-0.73139
288.4	-0.73154			-0.73781			-0.73131
288.8	-0.73027			-0.73771			-0.73157
289.2	-0.72921			-0.73745			-0.73227
289.6	-0.72885			-0.73703			-0.73304
290	-0.729			-0.73675			-0.73316
290.4	-0.72914			-0.73715			-0.73198
290.8	-0.7292			-0.73867			-0.7295
291.2	-0.72988			-0.74114			-0.72649
291.6	-0.73211			-0.74388			-0.72411
292	-0.73612			-0.74598			-0.72327
292.4	-0.74093			-0.7469			-0.72421
292.8	-0.74487			-0.74666			-0.72656
293.2	-0.74686			-0.74559			-0.72978
293.6	-0.74717			-0.74403			-0.73345
294	-0.7472			-0.74214			-0.73729
294.4	-0.74837			-0.73993			-0.7409
294.8	-0.75111			-0.7376			-0.7437
295.2	-0.75459			-0.73544			-0.74507
295.6	-0.75736			-0.73381			-0.74448
296	-0.75818			-0.73295			-0.7418
296.4	-0.75668			-0.73299			-0.7375
296.8	-0.75334			-0.7338			-0.73286
297.2	-0.74895			-0.7351			-0.72953
297.6	-0.74426			-0.73647			-0.72874
298	-0.73994			-0.73758			-0.73046
298.4	-0.73671			-0.73829			-0.73352
298.8	-0.73506			-0.73869			-0.73648
299.2	-0.73503			-0.73897			-0.7384
299.6	-0.73624			-0.73937			-0.7389
300	-0.73826			-0.73997			-0.73801
300.4	-0.74085			-0.74079			-0.73617
300.8	-0.74385			-0.74167			-0.73432
301.2	-0.74685			-0.74237			-0.73346
301.6	-0.7491			-0.74279			-0.7339
302	-0.74967			-0.74298			-0.73499
302.4	-0.74806			-0.74311			-0.73575
302.8	-0.7446			-0.74325			-0.73579
303.2	-0.74037			-0.74335			-0.7354
303.6	-0.73645			-0.74336			-0.73498
304	-0.73336			-0.74334			-0.73458
304.4	-0.73112			-0.74335			-0.73417
304.8	-0.72972			-0.7434			-0.73394
305.2	-0.7294			-0.74333			-0.73406
305.6	-0.73032			-0.74296			-0.73424
306	-0.73226			-0.74224			-0.73378
306.4	-0.73462			-0.74123			-0.7323
306.8	-0.73682			-0.74019			-0.7304
307.2	-0.73847			-0.73932			-0.72937
307.6	-0.73943			-0.73866			-0.73022
308	-0.73975			-0.73808			-0.73273
308.4	-0.73981			-0.73733			-0.73566
308.8	-0.74021			-0.73636			-0.73776
309.2	-0.74149			-0.73546			-0.73865
309.6	-0.74367			-0.7352			-0.73875
310	-0.74594			-0.73612			-0.73839
310.4	-0.74697			-0.7383			-0.73733
310.8	-0.74571			-0.74117			-0.73517
311.2	-0.74218			-0.74375			-0.73216
311.6	-0.73755			-0.74517			-0.72923
312	-0.73328			-0.74514			-0.72744
312.4	-0.73029			-0.74404			-0.72723
312.8	-0.72879			-0.74259			-0.72838
313.2	-0.72879			-0.74149			-0.73036
313.6	-0.73034			-0.74109			-0.73269
314	-0.7334			-0.74145			-0.73499
314.4	-0.73734			-0.74235			-0.73691
314.8	-0.74102			-0.74346			-0.73792
315.2	-0.74309			-0.74445			-0.73749
315.6	-0.74265			-0.74506			-0.73535
316	-0.73977			-0.74522			-0.73197
316.4	-0.73582			-0.74509			-0.72862
316.8	-0.73294			-0.74497			-0.72686
317.2	-0.73284			-0.74503			-0.72759
317.6	-0.73554			-0.74518			-0.73029
318	-0.73937			-0.74505			-0.73337
318.4	-0.74231			-0.74433			-0.73533
318.8	-0.74334			-0.74295			-0.73575
319.2	-0.74266			-0.74113			-0.73525
319.6	-0.7407			-0.73923			-0.73451
320	-0.73762			-0.73773			-0.73352
320.4	-0.73355			-0.73712			-0.73167
320.8	-0.72935			-0.73766			-0.72847
321.2	-0.72663			-0.7392			-0.72431
321.6	-0.72701			-0.74108			-0.72047
322	-0.73107			-0.74252			-0.71853
322.4	-0.73779			-0.74301			-0.71955
322.8	-0.74493			-0.74247			-0.72355
323.2	-0.75009			-0.74119			-0.72952
323.6	-0.75203			-0.73947			-0.73585
324	-0.75108			-0.73754			-0.741
324.4	-0.74855			-0.73553			-0.74412
324.8	-0.7458			-0.7337			-0.74532
325.2	-0.74355			-0.73248			-0.74538
325.6	-0.74193			-0.7323			-0.74523
326	-0.74069			-0.73328			-0.74554
326.4	-0.73944			-0.7352			-0.74649
326.8	-0.73784			-0.73756			-0.74774
327.2	-0.73575			-0.73987			-0.74842
327.6	-0.7334			-0.74185			-0.74742
328	-0.73125			-0.74341			-0.74394
328.4	-0.72949			-0.74444			-0.73817
328.8	-0.72793			-0.74471			-0.73135
329.2	-0.72625			-0.74399			-0.72511
329.6	-0.72462			-0.74223			-0.72073
330	-0.72379			-0.73982			-0.7188
330.4	-0.72438			-0.73751			-0.71925
330.8	-0.72597			-0.73608			-0.72143
331.2	-0.72728			-0.73592			-0.72421
331.6	-0.7273			-0.73687			-0.72647
332	-0.72619			-0.73834			-0.72769
332.4	-0.72508			-0.73976			-0.72825
332.8	-0.72502			-0.74073			-0.72885
333.2	-0.72641			-0.74116			-0.72981
333.6	-0.72895			-0.74116			-0.73077
334	-0.73193			-0.74091			-0.7311
334.4	-0.73448			-0.74049			-0.73048
334.8	-0.736			-0.73996			-0.72914
335.2	-0.73654			-0.73928			-0.72762
335.6	-0.73688			-0.73843			-0.72651
336	-0.73791			-0.73746			-0.72616
336.4	-0.74003			-0.73655			-0.72663
336.8	-0.74292			-0.73597			-0.72777
337.2	-0.74591			-0.73607			-0.7293
337.6	-0.74843			-0.73711			-0.7308
338	-0.75022			-0.73907			-0.73166
338.4	-0.7511			-0.74149			-0.73124
338.8	-0.75106			-0.74359			-0.7293
339.2	-0.75048			-0.74467			-0.72644
339.6	-0.75013			-0.74451			-0.72392
340	-0.75053			-0.74337			-0.72299
340.4	-0.75121			-0.74182			-0.72427
340.8	-0.75097			-0.74036			-0.72739
341.2	-0.7489			-0.73923			-0.73124
341.6	-0.74527			-0.73839			-0.73451
342	-0.74131			-0.73766			-0.73627
342.4	-0.73815			-0.73689			-0.73639
342.8	-0.7361			-0.73619			-0.73544
343.2	-0.73497			-0.73582			-0.73434
343.6	-0.73475			-0.7361			-0.73379
344	-0.73571			-0.73717			-0.73401
344.4	-0.73785			-0.73891			-0.73481
344.8	-0.7405			-0.74098			-0.73583
345.2	-0.74261			-0.74293			-0.73668
345.6	-0.74355			-0.74434			-0.73704
346	-0.74339			-0.74497			-0.73673
346.4	-0.74253			-0.7448			-0.7357
346.8	-0.74125			-0.74386			-0.73402
347.2	-0.73977			-0.74224			-0.7318
347.6	-0.73836			-0.74009			-0.7291
348	-0.73727			-0.7378			-0.72586
348.4	-0.73648			-0.73584			-0.72194
348.8	-0.73587			-0.73467			-0.71758
349.2	-0.7356			-0.73447			-0.71362
349.6	-0.73617			-0.73509			-0.71128
350	-0.73802			-0.73618			-0.71144
350.4	-0.74122			-0.7374			-0.71398
350.8	-0.74556			-0.73843			-0.71789
351.2	-0.7507			-0.73902			-0.72198
351.6	-0.75579			-0.73893			-0.72567
352	-0.75924			-0.73815			-0.72896
352.4	-0.75922			-0.73699			-0.73192
352.8	-0.75484			-0.73594			-0.73435
353.2	-0.74717			-0.73538			-0.7359
353.6	-0.73892			-0.73549			-0.73642
354	-0.73316			-0.73624			-0.73596
354.4	-0.73161			-0.73748			-0.7347
354.8	-0.73376			-0.73897			-0.73302
355.2	-0.73715			-0.74034			-0.73143
355.6	-0.73903			-0.74129			-0.73031
356	-0.73805			-0.74167			-0.72976
356.4	-0.73498			-0.74155			-0.72977
356.8	-0.7318			-0.74111			-0.73064
357.2	-0.73023			-0.74052			-0.73276
357.6	-0.73094			-0.73991			-0.7362
358	-0.73362			-0.7393			-0.74028
358.4	-0.73755			-0.73864			-0.74379
358.8	-0.74189			-0.73786			-0.7457
359.2	-0.74583			-0.73706			-0.74566
359.6	-0.74864			-0.73648			-0.744
360	-0.74984			-0.73636			-0.74134
360.4	-0.74944			-0.73666			-0.73811
360.8	-0.74798			-0.73713			-0.73447
361.2	-0.74631			-0.7375			-0.73051
361.6	-0.74498			-0.73764			-0.72646
362	-0.74385			-0.73758			-0.72286
362.4	-0.74221			-0.73746			-0.72033
362.8	-0.73959			-0.73744			-0.71935
363.2	-0.7363			-0.73757			-0.72005
363.6	-0.73345			-0.73773			-0.72226
364	-0.73214			-0.7378			-0.72562
364.4	-0.73285			-0.73777			-0.72961
364.8	-0.73529			-0.73779			-0.7335
365.2	-0.73884			-0.7381			-0.73647
365.6	-0.74284			-0.73879			-0.73788
366	-0.74681			-0.73983			-0.73767
366.4	-0.75038			-0.7411			-0.73625
366.8	-0.75331			-0.74239			-0.73419
367.2	-0.75541			-0.74342			-0.73191
367.6	-0.75635			-0.74382			-0.72979
368	-0.75569			-0.74335			-0.72825
368.4	-0.7531			-0.74208			-0.7277
368.8	-0.74867			-0.74045			-0.72825
369.2	-0.74298			-0.73909			-0.72962
369.6	-0.73703			-0.73851			-0.73132
370	-0.73205			-0.7388			-0.73277
370.4	-0.72908			-0.73965			-0.7335
370.8	-0.72841			-0.74068			-0.73328
371.2	-0.72938			-0.74178			-0.73223
371.6	-0.73066			-0.74301			-0.73071
372	-0.73111			-0.74429			-0.72892
372.4	-0.73043			-0.74528			-0.72678
372.8	-0.72935			-0.74546			-0.72419
373.2	-0.72917			-0.74464			-0.72146
373.6	-0.73107			-0.74308			-0.7194
374	-0.7352			-0.74136			-0.71886
374.4	-0.74036			-0.74009			-0.72015
374.8	-0.74454			-0.73964			-0.72279
375.2	-0.74628			-0.74001			-0.72575
375.6	-0.74564			-0.74093			-0.72803
376	-0.74403			-0.74194			-0.72912
376.4	-0.74301			-0.74262			-0.72913
376.8	-0.74319			-0.74271			-0.72861
377.2	-0.74404			-0.74222			-0.72817
377.6	-0.74459			-0.74138			-0.72819
378	-0.74429			-0.74041			-0.72856
378.4	-0.74325			-0.73942			-0.72893
378.8	-0.7419			-0.73845			-0.72905
379.2	-0.7406			-0.73756			-0.72918
379.6	-0.73948			-0.73692			-0.72991
380	-0.73845			-0.73664			-0.73155
380.4	-0.73719			-0.73675			-0.73357
380.8	-0.73519			-0.73716			-0.73477
381.2	-0.73196			-0.73776			-0.73426
381.6	-0.72758			-0.73851			-0.73226
382	-0.72303			-0.73937			-0.72981
382.4	-0.71986			-0.74023			-0.72792
382.8	-0.71927			-0.74105			-0.72687
383.2	-0.72129			-0.74191			-0.72653
383.6	-0.72473			-0.74303			-0.72698
384	-0.728			-0.74458			-0.72859
384.4	-0.7302			-0.74646			-0.73146
384.8	-0.73138			-0.74826			-0.73498
385.2	-0.732			-0.74941			-0.73806
385.6	-0.73226			-0.74952			-0.73989
386	-0.73198			-0.74857			-0.7403
386.4	-0.73106			-0.74691			-0.73952
386.8	-0.72976			-0.74506			-0.73785
387.2	-0.7287			-0.74346			-0.73567
387.6	-0.72846			-0.74224			-0.73351
388	-0.7293			-0.74124			-0.73189
388.4	-0.73089			-0.74021			-0.73093
388.8	-0.73249			-0.73907			-0.73019
389.2	-0.73342			-0.73809			-0.72906
389.6	-0.73354			-0.73762			-0.72732
390	-0.73322			-0.73777			-0.72535
390.4	-0.733			-0.73829			-0.72383
390.8	-0.73307			-0.73878			-0.72326
391.2	-0.73336			-0.739			-0.72365
391.6	-0.73368			-0.73902			-0.72479
392	-0.73395			-0.7391			-0.72656
392.4	-0.73421			-0.73944			-0.72894
392.8	-0.73463			-0.74003			-0.73169
393.2	-0.73528			-0.7406			-0.73409
393.6	-0.73609			-0.74087			-0.73523
394	-0.73695			-0.74066			-0.73454
394.4	-0.73779			-0.74003			-0.73229
394.8	-0.73857			-0.7392			-0.72964
395.2	-0.73894			-0.73839			-0.72818
395.6	-0.73843			-0.73772			-0.72906
396	-0.73701			-0.73726			-0.73224
396.4	-0.73539			-0.73701			-0.73643
396.8	-0.73468			-0.73695			-0.73975
397.2	-0.73566			-0.73701			-0.74071
397.6	-0.73836			-0.73696			-0.73896
398	-0.74223			-0.7366			-0.73541
398.4	-0.74659			-0.73593			-0.73176
398.8	-0.75073			-0.73523			-0.72959
399.2	-0.75392			-0.7349			-0.72942
399.6	-0.75562			-0.73519			-0.73053
400	-0.75567			-0.73602			-0.73154
400.4	-0.75444			-0.73716			-0.73134
400.8	-0.75265			-0.73829			-0.72978
401.2	-0.75108			-0.73918			-0.72766
401.6	-0.75028			-0.73965			-0.72622
402	-0.75039			-0.73967			-0.72637
402.4	-0.75106			-0.73941			-0.7282
402.8	-0.75166			-0.73916			-0.73092
403.2	-0.75165			-0.7391			-0.73336
403.6	-0.75081			-0.73923			-0.73465
404	-0.74924			-0.73941			-0.73471
404.4	-0.7471			-0.73949			-0.73419
404.8	-0.74473			-0.73939			-0.7339
405.2	-0.74274			-0.73919			-0.7342
405.6	-0.74195			-0.73917			-0.73483
406	-0.74288			-0.73957			-0.73526
406.4	-0.7453			-0.74037			-0.73515
406.8	-0.74836			-0.74123			-0.73463
407.2	-0.75103			-0.74175			-0.73411
407.6	-0.75244			-0.7418			-0.73383
408	-0.75198			-0.74163			-0.73356
408.4	-0.74951			-0.7416			-0.73273
408.8	-0.74579			-0.74188			-0.73092
409.2	-0.74232			-0.74228			-0.72834
409.6	-0.74067			-0.74238			-0.72588
410	-0.74152			-0.74184			-0.72451
410.4	-0.74437			-0.74066			-0.72468
410.8	-0.74801			-0.73916			-0.72605
411.2	-0.75106			-0.73781			-0.72793
411.6	-0.75246			-0.73704			-0.72978
412	-0.75177			-0.73699			-0.73135
412.4	-0.74929			-0.73752			-0.73258
412.8	-0.74602			-0.73832			-0.73339
413.2	-0.74304			-0.73904			-0.7337
413.6	-0.74093			-0.73946			-0.73338
414	-0.73954			-0.73953			-0.73243
414.4	-0.73827			-0.73928			-0.73092
414.8	-0.73667			-0.73879			-0.72908
415.2	-0.73472			-0.73823			-0.72712
415.6	-0.73284			-0.73784			-0.72519
416	-0.73164			-0.73786			-0.72329
416.4	-0.73165			-0.7384			-0.72138
416.8	-0.73294			-0.73928			-0.71957
417.2	-0.73487			-0.74008			-0.71836
417.6	-0.7365			-0.74034			-0.71858
418	-0.73725			-0.73985			-0.72086
418.4	-0.7374			-0.73876			-0.725
418.8	-0.73785			-0.73752			-0.7299
419.2	-0.73959			-0.73647			-0.73417
419.6	-0.74297			-0.73579			-0.73698
420	-0.74732			-0.73543			-0.73826
420.4	-0.75105			-0.73538			-0.73826
420.8	-0.75242			-0.73568			-0.73708
421.2	-0.75059			-0.73635			-0.73476
421.6	-0.7462			-0.73722			-0.73166
422	-0.74095			-0.73799			-0.72877
422.4	-0.73665			-0.73834			-0.72729
422.8	-0.73423			-0.7382			-0.72795
423.2	-0.73346			-0.73773			-0.73044
423.6	-0.73317			-0.73728			-0.73353
424	-0.73217			-0.73719			-0.73578
424.4	-0.73007			-0.73768			-0.73645
424.8	-0.7274			-0.73878			-0.73581
425.2	-0.72502			-0.74035			-0.73467
425.6	-0.72338			-0.74193			-0.73355
426	-0.72247			-0.74298			-0.73254
426.4	-0.72213			-0.74311			-0.7316
426.8	-0.72212			-0.74233			-0.73088
427.2	-0.72199			-0.74097			-0.73052
427.6	-0.72124			-0.73944			-0.73047
428	-0.71986			-0.73794			-0.73057
428.4	-0.71866			-0.73659			-0.73063
428.8	-0.71873			-0.73559			-0.73057
429.2	-0.72045			-0.7353			-0.73024
429.6	-0.72317			-0.73588			-0.72954
430	-0.72585			-0.7371			-0.72851
430.4	-0.72794			-0.73839			-0.72751
430.8	-0.72968			-0.73916			-0.72692
431.2	-0.73155			-0.73918			-0.72677
431.6	-0.73353			-0.73855			-0.72656
432	-0.73505			-0.73754			-0.72567
432.4	-0.73558			-0.73652			-0.72403
432.8	-0.73521			-0.73589			-0.7224
433.2	-0.7345			-0.73597			-0.72194
433.6	-0.73397			-0.73675			-0.72332
434	-0.73375			-0.7379			-0.72605
434.4	-0.73374			-0.73897			-0.72864
434.8	-0.73372			-0.73977			-0.72956
435.2	-0.73345			-0.74036			-0.72822
435.6	-0.7329			-0.74083			-0.72544
436	-0.73236			-0.74104			-0.72286
436.4	-0.73238			-0.74073			-0.72192
436.8	-0.73338			-0.73985			-0.72292
437.2	-0.73538			-0.73877			-0.72499
437.6	-0.73797			-0.73811			-0.7269
438	-0.74053			-0.73829			-0.72802
438.4	-0.74246			-0.73919			-0.72867
438.8	-0.74345			-0.74026			-0.72968
439.2	-0.74354			-0.74095			-0.7315
439.6	-0.74293			-0.74107			-0.73395
440	-0.74191			-0.74095			-0.73656
440.4	-0.7408			-0.74112			-0.7391
440.8	-0.73974			-0.74189			-0.74145
441.2	-0.73849			-0.74317			-0.74339
441.6	-0.7366			-0.74455			-0.74446
442	-0.73396			-0.74565			-0.74435
442.4	-0.73114			-0.74639			-0.74313
442.8	-0.7291			-0.74691			-0.74122
443.2	-0.72844			-0.74734			-0.7391
443.6	-0.72903			-0.74768			-0.73718
444	-0.7302			-0.7478			-0.73583
444.4	-0.7312			-0.74753			-0.73537
444.8	-0.73159			-0.74684			-0.73583
445.2	-0.73127			-0.74578			-0.73686
445.6	-0.73037			-0.74443			-0.73793
446	-0.72908			-0.74284			-0.73861
446.4	-0.72773			-0.74111			-0.73882
446.8	-0.72682			-0.73949			-0.73865
447.2	-0.72694			-0.73837			-0.73835
447.6	-0.72853			-0.73793			-0.73815
448	-0.73145			-0.73794			-0.73824
448.4	-0.73491			-0.73798			-0.73858
448.8	-0.73775			-0.73771			-0.7388
449.2	-0.73895			-0.73713			-0.73832
449.6	-0.73815			-0.73645			-0.7369
450	-0.73578			-0.73589			-0.73496
450.4	-0.73294			-0.73568			-0.73348
450.8	-0.73102			-0.73598			-0.73311
451.2	-0.7312			-0.73675			-0.73374
451.6	-0.73384			-0.73771			-0.73466
452	-0.73808			-0.7384			-0.73529
452.4	-0.74213			-0.73846			-0.73552
452.8	-0.74414			-0.73784			-0.73543
453.2	-0.74342			-0.73673			-0.73492
453.6	-0.74089			-0.73545			-0.7338
454	-0.73848			-0.73437			-0.73212
454.4	-0.73781			-0.73405			-0.73041
454.8	-0.73921			-0.73484			-0.72929
455.2	-0.74169			-0.73671			-0.72895
455.6	-0.7437			-0.73897			-0.72891
456	-0.74408			-0.74075			-0.72836
456.4	-0.74277			-0.74144			-0.72681
456.8	-0.74076			-0.74106			-0.72442
457.2	-0.73932			-0.74006			-0.72187
457.6	-0.73883			-0.73892			-0.72006
458	-0.73843			-0.73785			-0.71978
458.4	-0.73683			-0.73684			-0.7214
458.8	-0.73377			-0.73592			-0.72451
459.2	-0.73046			-0.73542			-0.72794
459.6	-0.72858			-0.73574			-0.73044
460	-0.72893			-0.737			-0.73147
460.4	-0.73102			-0.73876			-0.73144
460.8	-0.73379			-0.74025			-0.73119
461.2	-0.73643			-0.74086			-0.73131
461.6	-0.73839			-0.74053			-0.73189
462	-0.73922			-0.73964			-0.7326
462.4	-0.73855			-0.73874			-0.73306
462.8	-0.73636			-0.73832			-0.73317
463.2	-0.73327			-0.7386			-0.73322
463.6	-0.73038			-0.73954			-0.73361
464	-0.72892			-0.74072			-0.73447
464.4	-0.72958			-0.74152			-0.73538
464.8	-0.73203			-0.74149			-0.7358
465.2	-0.735			-0.74061			-0.73546
465.6	-0.73718			-0.73939			-0.73454
466	-0.73819			-0.7385			-0.73339
466.4	-0.73863			-0.73838			-0.73208
466.8	-0.73937			-0.73903			-0.7303
467.2	-0.74065			-0.74003			-0.72769
467.6	-0.74188			-0.7408			-0.72432
468	-0.7421			-0.74086			-0.72104
468.4	-0.74068			-0.74003			-0.719
468.8	-0.73777			-0.73846			-0.71894
469.2	-0.73425			-0.73656			-0.72064
469.6	-0.73132			-0.73477			-0.72294
470	-0.73009			-0.73351			-0.72455
470.4	-0.73117			-0.73302			-0.72482
470.8	-0.73423			-0.73331			-0.72412
471.2	-0.73785			-0.73419			-0.72351
471.6	-0.74011			-0.73534			-0.72401
472	-0.73952			-0.73647			-0.72595
472.4	-0.73593			-0.7374			-0.72876
472.8	-0.73053			-0.73804			-0.7314
473.2	-0.72511			-0.73832			-0.73297
473.6	-0.72121			-0.73832			-0.73306
474	-0.71941			-0.73832			-0.73163
474.4	-0.71931			-0.73873			-0.72885
474.8	-0.71984			-0.73969			-0.72512
475.2	-0.72001			-0.74092			-0.72118
475.6	-0.71959			-0.74193			-0.71814
476	-0.71928			-0.74247			-0.71721
476.4	-0.72011			-0.74263			-0.71925
476.8	-0.72257			-0.74266			-0.7242
477.2	-0.7262			-0.74271			-0.73092
477.6	-0.72994			-0.74273			-0.73755
478	-0.73293			-0.74262			-0.74235
478.4	-0.73497			-0.74231			-0.74443
478.8	-0.73639			-0.7417			-0.74398
479.2	-0.73755			-0.74078			-0.74173
479.6	-0.73844			-0.73972			-0.73841
480	-0.73892			-0.7389			-0.73438
480.4	-0.73902			-0.73865			-0.72976
480.8	-0.73917			-0.73902			-0.72486
481.2	-0.73994			-0.73961			-0.72044
481.6	-0.7415			-0.73986			-0.71751
482	-0.7433			-0.73936			-0.7168
482.4	-0.74447			-0.73811			-0.71829
482.8	-0.74451			-0.73653			-0.72105
483.2	-0.74363			-0.73522			-0.72382
483.6	-0.74231			-0.7347			-0.72576
484	-0.74061			-0.73507			-0.72693
484.4	-0.7383			-0.73603			-0.72799
484.8	-0.73553			-0.73701			-0.72952
485.2	-0.73321			-0.73766			-0.73159
485.6	-0.7324			-0.73807			-0.73374
486	-0.7333			-0.7386			-0.73537
486.4	-0.73506			-0.73946			-0.73615
486.8	-0.73649			-0.74042			-0.73623
487.2	-0.73702			-0.741			-0.73608
487.6	-0.73692			-0.74084			-0.73606
488	-0.73691			-0.74004			-0.73629
488.4	-0.73751			-0.73907			-0.7368
488.8	-0.73886			-0.73842			-0.73787
489.2	-0.74077			-0.73824			-0.73983
489.6	-0.74285			-0.73828			-0.74254
490	-0.74454			-0.73821			-0.74519
490.4	-0.74523			-0.73794			-0.74666
490.8	-0.74452			-0.73787			-0.7463
491.2	-0.74244			-0.73854			-0.74421
491.6	-0.73925			-0.74024			-0.74103
492	-0.73529			-0.7426			-0.73755
492.4	-0.73087			-0.74476			-0.7343
492.8	-0.72652			-0.74582			-0.73151
493.2	-0.7231			-0.7453			-0.72933
493.6	-0.72168			-0.74336			-0.72809
494	-0.723			-0.74061			-0.72831
494.4	-0.72693			-0.73796			-0.73015
494.8	-0.73241			-0.73619			-0.73301
495.2	-0.73772			-0.73568			-0.73574
495.6	-0.74116			-0.73624			-0.73755
496	-0.74149			-0.73729			-0.73848
496.4	-0.73844			-0.73829			-0.7391
496.8	-0.73293			-0.739			-0.73965
497.2	-0.72704			-0.73951			-0.73981
497.6	-0.72311			-0.73998			-0.73906
498	-0.72253			-0.74039			-0.73726
498.4	-0.72487			-0.74056			-0.73481
498.8	-0.7282			-0.7403			-0.73237
499.2	-0.73061			-0.73962			-0.73052
499.6	-0.73138			-0.73873			-0.72955
500	-0.73116			-0.73796			-0.72932
500.4	-0.73108			-0.73753			-0.7294
500.8	-0.7318			-0.7375			-0.72938
501.2	-0.73326			-0.73774			-0.72916
501.6	-0.73507			-0.73815			-0.729
502	-0.73681			-0.73874			-0.72913
502.4	-0.73818			-0.73954			-0.72967
502.8	-0.73886			-0.74049			-0.73075
503.2	-0.73862			-0.74141			-0.73258
503.6	-0.7374			-0.74209			-0.73524
504	-0.73535			-0.74248			-0.73827
504.4	-0.73275			-0.74264			-0.74077
504.8	-0.72994			-0.7427			-0.74214
505.2	-0.72736			-0.74272			-0.74266
505.6	-0.72546			-0.74279			-0.74322
506	-0.72453			-0.74301			-0.74434
506.4	-0.7245			-0.74341			-0.74555
506.8	-0.72507			-0.74387			-0.74593
507.2	-0.72603			-0.74414			-0.74496
507.6	-0.72741			-0.74408			-0.74305
508	-0.72912			-0.74379			-0.74111
508.4	-0.73069			-0.74359			-0.73979
508.8	-0.73161			-0.74377			-0.73907
509.2	-0.73186			-0.74439			-0.73825
509.6	-0.73214			-0.74527			-0.73654
510	-0.73325			-0.74604			-0.73372
510.4	-0.73545			-0.74637			-0.73053
510.8	-0.73838			-0.74613			-0.72831
511.2	-0.74148			-0.74548			-0.72815
511.6	-0.74418			-0.74471			-0.72999
512	-0.74579			-0.74399			-0.73256
512.4	-0.74569			-0.74339			-0.7341
512.8	-0.74378			-0.74289			-0.73346
513.2	-0.7408			-0.74247			-0.73073
513.6	-0.73794			-0.74208			-0.727
514	-0.73609			-0.7418			-0.72354
514.4	-0.73527			-0.74173			-0.72097
514.8	-0.73466			-0.74196			-0.7191
515.2	-0.73331			-0.74247			-0.71753
515.6	-0.73111			-0.74313			-0.7162
516	-0.72912			-0.74373			-0.71551
516.4	-0.7288			-0.74403			-0.716
516.8	-0.73061			-0.74389			-0.71783
517.2	-0.73342			-0.74332			-0.7206
517.6	-0.73543			-0.74256			-0.72346
518	-0.73562			-0.74183			-0.72542
518.4	-0.73434			-0.74109			-0.72589
518.8	-0.73255			-0.74017			-0.72496
519.2	-0.73075			-0.73895			-0.72322
519.6	-0.72895			-0.73763			-0.72144
520	-0.72732			-0.73661			-0.72015
520.4	-0.7266			-0.73618			-0.7197
520.8	-0.72754			-0.73625			-0.72038
521.2	-0.73005			-0.7364			-0.72235
521.6	-0.73295			-0.73628			-0.72546
522	-0.73469			-0.73583			-0.72901
522.4	-0.73437			-0.7353			-0.73196
522.8	-0.73231			-0.73496			-0.73342
523.2	-0.72966			-0.73496			-0.7333
523.6	-0.72754			-0.73529			-0.73246
524	-0.72659			-0.73585			-0.732
524.4	-0.727			-0.73647			-0.73229
524.8	-0.72867			-0.73701			-0.73266
525.2	-0.7311			-0.7374			-0.7321
525.6	-0.73337			-0.73773			-0.73007
526	-0.73459			-0.73811			-0.72692
526.4	-0.73444			-0.73862			-0.72364
526.8	-0.73332			-0.73918			-0.72141
527.2	-0.7318			-0.73971			-0.72114
527.6	-0.73026			-0.74006			-0.72284
528	-0.72907			-0.74009			-0.72552
528.4	-0.72892			-0.73974			-0.72769
528.8	-0.73055			-0.73911			-0.72843
529.2	-0.73418			-0.73848			-0.72789
529.6	-0.73918			-0.73828			-0.72696
530	-0.74449			-0.73879			-0.7264
530.4	-0.74907			-0.7399			-0.72642
530.8	-0.75228			-0.74116			-0.72685
531.2	-0.7538			-0.742			-0.72768
531.6	-0.7537			-0.74218			-0.72928
532	-0.75241			-0.74191			-0.73179
532.4	-0.75054			-0.74168			-0.7346
532.8	-0.74858			-0.74186			-0.73633
533.2	-0.74657			-0.74244			-0.73576
533.6	-0.74423			-0.74296			-0.73283
534	-0.74127			-0.74285			-0.72899
534.4	-0.73786			-0.74178			-0.72632
534.8	-0.73472			-0.73991			-0.72626
535.2	-0.73286			-0.73771			-0.72874
535.6	-0.73297			-0.73575			-0.7323
536	-0.73501			-0.73441			-0.73505
536.4	-0.73832			-0.73385			-0.73563
536.8	-0.74205			-0.73398			-0.73387
537.2	-0.74573			-0.73453			-0.73066
537.6	-0.74924			-0.73517			-0.72735
538	-0.75237			-0.73565			-0.72496
538.4	-0.75453			-0.7359			-0.72379
538.8	-0.75506			-0.73607			-0.72357
539.2	-0.75385			-0.73649			-0.72392
539.6	-0.75156			-0.73748			-0.72461
540	-0.74898			-0.73908			-0.72563
540.4	-0.74647			-0.74098			-0.72698
540.8	-0.74386			-0.74261			-0.72846
541.2	-0.74094			-0.74346			-0.7298
541.6	-0.73778			-0.74343			-0.73091
542	-0.73463			-0.74288			-0.73215
542.4	-0.73175			-0.74243			-0.73393
542.8	-0.72943			-0.74248			-0.73628
543.2	-0.72805			-0.7429			-0.73852
543.6	-0.72792			-0.74323			-0.73958
544	-0.72899			-0.74316			-0.73851
544.4	-0.73071			-0.74287			-0.73509
544.8	-0.73232			-0.74282			-0.73007
545.2	-0.73323			-0.74326			-0.72478
545.6	-0.73326			-0.74406			-0.72045
546	-0.73264			-0.74478			-0.7177
546.4	-0.73196			-0.74503			-0.71669
546.8	-0.73193			-0.74465			-0.71746
547.2	-0.73314			-0.74374			-0.71998
547.6	-0.73586			-0.74259			-0.7238
548	-0.73996			-0.74154			-0.72793
548.4	-0.7449			-0.74083			-0.73121
548.8	-0.74978			-0.74044			-0.73296
549.2	-0.75367			-0.74022			-0.73328
549.6	-0.75589			-0.74			-0.73291
550	-0.75622			-0.7398			-0.73279
550.4	-0.75477			-0.7397			-0.73352
550.8	-0.75161			-0.73976			-0.73508
551.2	-0.74676			-0.7399			-0.73684
551.6	-0.74051			-0.74004			-0.73809
552	-0.73382			-0.74015			-0.73856
552.4	-0.72822			-0.74026			-0.73841
552.8	-0.72513			-0.74046			-0.73785
553.2	-0.72496			-0.74082			-0.73674
553.6	-0.7268			-0.74136			-0.7348
554	-0.72894			-0.74203			-0.73222
554.4	-0.72995			-0.74263			-0.7299
554.8	-0.72949			-0.74294			-0.7291
555.2	-0.72833			-0.74273			-0.73049
555.6	-0.72766			-0.74211			-0.73365
556	-0.72817			-0.74144			-0.73725
556.4	-0.72991			-0.74114			-0.73982
556.8	-0.73263			-0.74135			-0.74044
557.2	-0.73613			-0.74177			-0.73903
557.6	-0.74012			-0.74186			-0.73624
558	-0.74385			-0.74118			-0.73308
558.4	-0.74618			-0.73974			-0.73041
558.8	-0.74644			-0.73808			-0.72873
559.2	-0.74508			-0.73687			-0.7282
559.6	-0.74339			-0.7365			-0.72866
560	-0.74236			-0.73688			-0.7297
560.4	-0.74189			-0.73762			-0.73069
560.8	-0.74121			-0.73835			-0.73109
561.2	-0.73989			-0.7389			-0.73076
561.6	-0.73846			-0.73922			-0.73
562	-0.73805			-0.73925			-0.72916
562.4	-0.73948			-0.73888			-0.72845
562.8	-0.74261			-0.73817			-0.72788
563.2	-0.74651			-0.73736			-0.72737
563.6	-0.75016			-0.73679			-0.72682
564	-0.75304			-0.73657			-0.72592
564.4	-0.75515			-0.73649			-0.72428
564.8	-0.75662			-0.73617			-0.72177
565.2	-0.7574			-0.73536			-0.71895
565.6	-0.75724			-0.73414			-0.71689
566	-0.75588			-0.73291			-0.71658
566.4	-0.75334			-0.73211			-0.71836
566.8	-0.75012			-0.73203			-0.72174
567.2	-0.74699			-0.73266			-0.72576
567.6	-0.74455			-0.73386			-0.72953
568	-0.74287			-0.7354			-0.73261
568.4	-0.74168			-0.73714			-0.73514
568.8	-0.74082			-0.7389			-0.73738
569.2	-0.74025			-0.74039			-0.73917
569.6	-0.73971			-0.74129			-0.73969
570	-0.7384			-0.74144			-0.7381
570.4	-0.73548			-0.74093			-0.73447
570.8	-0.73089			-0.74007			-0.73008
571.2	-0.72574			-0.73923			-0.72661
571.6	-0.72174			-0.73856			-0.72512
572	-0.72011			-0.73808			-0.72554
572.4	-0.7209			-0.73766			-0.72696
572.8	-0.72325			-0.73729			-0.72841
573.2	-0.72599			-0.73703			-0.72934
573.6	-0.72826			-0.73706			-0.72975
574	-0.72974			-0.7375			-0.73009
574.4	-0.73085			-0.73829			-0.73095
574.8	-0.73256			-0.73918			-0.73274
575.2	-0.73555			-0.73985			-0.73548
575.6	-0.73944			-0.74007			-0.73868
576	-0.7427			-0.73983			-0.74162
576.4	-0.7437			-0.73945			-0.74367
576.8	-0.74196			-0.73939			-0.7444
577.2	-0.73857			-0.73991			-0.74359
577.6	-0.73529			-0.74083			-0.74117
578	-0.73335			-0.74168			-0.73734
578.4	-0.73265			-0.74212			-0.73272
578.8	-0.73209			-0.74228			-0.72825
579.2	-0.73075			-0.74248			-0.72482
579.6	-0.729			-0.74289			-0.72286
580	-0.72859			-0.74323			-0.72226
580.4	-0.73147			-0.743			-0.72259
580.8	-0.7382			-0.74196			-0.72344
581.2	-0.7472			-0.74038			-0.72466
581.6	-0.75551			-0.73889			-0.72619
582	-0.76039			-0.73797			-0.72783
582.4	-0.76073			-0.73775			-0.72913
582.8	-0.75726			-0.73809			-0.72961
583.2	-0.75187			-0.73886			-0.72926
583.6	-0.74667			-0.73999			-0.7287
584	-0.74318			-0.7413			-0.72876
584.4	-0.74196			-0.7424			-0.72985
584.8	-0.74261			-0.74292			-0.7316
585.2	-0.74406			-0.74273			-0.73328
585.6	-0.74511			-0.74203			-0.73431
586	-0.74485			-0.74112			-0.7346
586.4	-0.74285			-0.74021			-0.73449
586.8	-0.73929			-0.73938			-0.73449
587.2	-0.73503			-0.73871			-0.7349
587.6	-0.73149			-0.73834			-0.73563
588	-0.73011			-0.73839			-0.73629
588.4	-0.73135			-0.73887			-0.73657
588.8	-0.73434			-0.73965			-0.7365
589.2	-0.73745			-0.74048			-0.73641
589.6	-0.73941			-0.74112			-0.73663
590	-0.73993			-0.74147			-0.73734
590.4	-0.73936			-0.74156			-0.73858
590.8	-0.73808			-0.74154			-0.74027
591.2	-0.73622			-0.74149			-0.74208
591.6	-0.73412			-0.74134			-0.74349
592	-0.73246			-0.74091			-0.74413
592.4	-0.73197			-0.74014			-0.74417
592.8	-0.73297			-0.73927			-0.74418
593.2	-0.73514			-0.73877			-0.74468
593.6	-0.73749			-0.73899			-0.74543
594	-0.73886			-0.73983			-0.74547
594.4	-0.73859			-0.7408			-0.7438
594.8	-0.73716			-0.7414			-0.7402
595.2	-0.73585			-0.74142			-0.73553
595.6	-0.73556			-0.74094			-0.73124
596	-0.73593			-0.74021			-0.72854
596.4	-0.73576			-0.73946			-0.72779
596.8	-0.7342			-0.73885			-0.72843
597.2	-0.73164			-0.73847			-0.72947
597.6	-0.72924			-0.73833			-0.73011
598	-0.72783			-0.73848			-0.73014
598.4	-0.72731			-0.739			-0.72986
598.8	-0.72677			-0.73991			-0.72973
599.2	-0.72529			-0.74093			-0.73019
599.6	-0.72261			-0.74159			-0.73151
600	-0.71937			-0.74149			-0.73376
600.4	-0.71687			-0.74065			-0.7366
600.8	-0.7163			-0.73941			-0.73929
601.2	-0.71799			-0.7382			-0.74107
601.6	-0.7212			-0.73727			-0.74144
602	-0.72486			-0.73675			-0.74031
602.4	-0.72857			-0.73675			-0.73787
602.8	-0.73274			-0.73732			-0.73472
603.2	-0.73772			-0.73829			-0.73176
603.6	-0.74297			-0.73925			-0.72985
604	-0.74712			-0.73972			-0.72929
604.4	-0.74886			-0.73955			-0.72971
604.8	-0.74769			-0.73903			-0.73058
605.2	-0.7442			-0.7386			-0.73177
605.6	-0.73966			-0.73855			-0.73359
606	-0.73557			-0.73885			-0.73631
606.4	-0.73313			-0.73931			-0.73965
606.8	-0.7328			-0.73967			-0.74292
607.2	-0.73406			-0.73976			-0.74544
607.6	-0.73572			-0.7394			-0.74685
608	-0.73668			-0.73853			-0.74701
608.4	-0.73658			-0.73732			-0.74585
608.8	-0.73603			-0.73617			-0.74329
609.2	-0.73619			-0.73547			-0.73962
609.6	-0.73808			-0.73531			-0.73562
610	-0.74196			-0.73554			-0.73229
610.4	-0.747			-0.73601			-0.73012
610.8	-0.75151			-0.73664			-0.72885
611.2	-0.75378			-0.73742			-0.72793
611.6	-0.75308			-0.73826			-0.72722
612	-0.75005			-0.73894			-0.72721
612.4	-0.74628			-0.73921			-0.72849
612.8	-0.74324			-0.73896			-0.73104
613.2	-0.74156			-0.73821			-0.73413
613.6	-0.74106			-0.7372			-0.73678
614	-0.7413			-0.73626			-0.73822
614.4	-0.74211			-0.73573			-0.73801
614.8	-0.74342			-0.73576			-0.73602
615.2	-0.74479			-0.73643			-0.73268
615.6	-0.74552			-0.73769			-0.72893
616	-0.74513			-0.73932			-0.72579
616.4	-0.744			-0.74091			-0.72372
616.8	-0.74309			-0.74198			-0.72246
617.2	-0.74328			-0.74222			-0.72164
617.6	-0.74462			-0.74158			-0.72136
618	-0.7465			-0.74023			-0.72212
618.4	-0.74815			-0.73843			-0.72428
618.8	-0.7492			-0.73652			-0.72767
619.2	-0.74968			-0.73484			-0.73153
619.6	-0.7497			-0.7336			-0.73477
620	-0.74921			-0.73287			-0.73625
620.4	-0.74815			-0.73245			-0.73535
620.8	-0.74665			-0.73218			-0.73246
621.2	-0.74515			-0.73204			-0.72882
621.6	-0.74426			-0.73219			-0.72578
622	-0.74443			-0.73281			-0.72408
622.4	-0.74548			-0.73385			-0.7237
622.8	-0.74654			-0.73512			-0.72423
623.2	-0.74641			-0.73645			-0.72531
623.6	-0.74438			-0.73768			-0.72669
624	-0.74078			-0.73866			-0.72829
624.4	-0.7369			-0.73918			-0.73015
624.8	-0.73405			-0.73906			-0.73232
625.2	-0.73275			-0.73829			-0.73467
625.6	-0.73254			-0.73715			-0.73682
626	-0.73256			-0.73608			-0.7384
626.4	-0.73228			-0.73542			-0.7394
626.8	-0.73177			-0.73531			-0.74022
627.2	-0.73145			-0.73568			-0.74123
627.6	-0.73172			-0.73643			-0.74243
628	-0.73279			-0.73742			-0.74348
628.4	-0.73468			-0.73843			-0.74409
628.8	-0.73703			-0.73918			-0.74426
629.2	-0.73908			-0.73945			-0.74405
629.6	-0.73983			-0.73926			-0.7434
630	-0.73856			-0.73893			-0.7422
630.4	-0.73525			-0.73892			-0.74056
630.8	-0.73053			-0.73954			-0.73891
631.2	-0.72537			-0.74071			-0.73773
631.6	-0.72087			-0.74207			-0.73714
632	-0.71815			-0.74321			-0.73691
632.4	-0.71821			-0.74383			-0.73684
632.8	-0.7216			-0.74385			-0.73706
633.2	-0.72791			-0.74331			-0.73788
633.6	-0.73562			-0.74239			-0.73937
634	-0.74246			-0.74131			-0.74104
634.4	-0.74655			-0.74028			-0.74228
634.8	-0.74758			-0.73946			-0.74273
635.2	-0.7472			-0.73899			-0.74246
635.6	-0.74795			-0.73887			-0.7417
636	-0.75143			-0.73894			-0.74068
636.4	-0.7571			-0.73902			-0.73952
636.8	-0.76272			-0.73905			-0.73828
637.2	-0.76598			-0.73905			-0.73702
637.6	-0.76574			-0.73905			-0.73573
638	-0.76231			-0.73889			-0.73438
638.4	-0.75687			-0.73834			-0.73278
638.8	-0.75092			-0.73738			-0.73082
639.2	-0.74592			-0.73634			-0.72874
639.6	-0.74313			-0.73568			-0.72719
640	-0.74323			-0.73561			-0.72675
640.4	-0.7459			-0.73591			-0.72748
640.8	-0.74957			-0.73617			-0.72878
641.2	-0.75194			-0.73615			-0.72999
641.6	-0.75126			-0.73587			-0.73082
642	-0.74749			-0.73554			-0.73127
642.4	-0.74219			-0.73532			-0.73132
642.8	-0.73727			-0.73531			-0.7308
643.2	-0.73394			-0.73566			-0.72977
643.6	-0.73264			-0.73654			-0.72886
644	-0.73353			-0.73799			-0.7289
644.4	-0.73656			-0.73978			-0.73039
644.8	-0.74107			-0.74143			-0.73309
645.2	-0.74572			-0.7424			-0.73611
645.6	-0.74891			-0.74235			-0.7384
646	-0.74957			-0.74136			-0.73919
646.4	-0.74764			-0.73987			-0.73819
646.8	-0.74411			-0.73852			-0.73554
647.2	-0.74065			-0.73784			-0.73166
647.6	-0.73885			-0.73804			-0.7271
648	-0.7397			-0.73897			-0.72252
648.4	-0.74335			-0.74016			-0.71847
648.8	-0.74907			-0.741			-0.71536
649.2	-0.75516			-0.74098			-0.71346
649.6	-0.75943			-0.73993			-0.71311
650	-0.76007			-0.73819			-0.71452
650.4	-0.75675			-0.73645			-0.71737
650.8	-0.75077			-0.73537			-0.72056
651.2	-0.74426			-0.73526			-0.72282
651.6	-0.73894			-0.73594			-0.72365
652	-0.73558			-0.73695			-0.72385
652.4	-0.73407			-0.73778			-0.72478
652.8	-0.7339			-0.73799			-0.72718
653.2	-0.7345			-0.73743			-0.73054
653.6	-0.73536			-0.73618			-0.73352
654	-0.73595			-0.73463			-0.73497
654.4	-0.73588			-0.73339			-0.7346
654.8	-0.73508			-0.733			-0.73295
655.2	-0.73396			-0.73373			-0.73103
655.6	-0.73314			-0.73529			-0.72981
656	-0.73307			-0.73699			-0.72979
656.4	-0.73376			-0.73815			-0.73067
656.8	-0.7352			-0.7386			-0.73153
657.2	-0.73768			-0.73875			-0.73142
657.6	-0.74152			-0.73914			-0.73011
658	-0.74636			-0.73997			-0.72826
658.4	-0.75091			-0.74091			-0.72684
658.8	-0.75369			-0.74139			-0.72653
659.2	-0.75413			-0.74121			-0.72738
659.6	-0.75285			-0.74074			-0.72914
660	-0.75104			-0.74066			-0.73164
660.4	-0.74941			-0.74145			-0.73476
660.8	-0.74788			-0.74305			-0.73827
661.2	-0.74619			-0.74494			-0.74156
661.6	-0.74453			-0.74643			-0.74387
662	-0.74353			-0.74695			-0.74457
662.4	-0.74359			-0.74627			-0.74364
662.8	-0.74441			-0.74448			-0.74168
663.2	-0.7452			-0.742			-0.73964
663.6	-0.74533			-0.73947			-0.73827
664	-0.74483			-0.73748			-0.73769
664.4	-0.74414			-0.73633			-0.73732
664.8	-0.74358			-0.73598			-0.73615
665.2	-0.74289			-0.73621			-0.73328
665.6	-0.74129			-0.73687			-0.72859
666	-0.73804			-0.73786			-0.72297
666.4	-0.73322			-0.73904			-0.71787
666.8	-0.72784			-0.74016			-0.71457
667.2	-0.72327			-0.74103			-0.71365
667.6	-0.7203			-0.74162			-0.71497
668	-0.71901			-0.7421			-0.71786
668.4	-0.71926			-0.74268			-0.72146
668.8	-0.72126			-0.74338			-0.72498
669.2	-0.72527			-0.74387			-0.72812
669.6	-0.73078			-0.74376			-0.73106
670	-0.73632			-0.74286			-0.73409
670.4	-0.74004			-0.7414			-0.73698
670.8	-0.74077			-0.7399			-0.73889
671.2	-0.73855			-0.7388			-0.73903
671.6	-0.73461			-0.73824			-0.73753
672	-0.73079			-0.73813			-0.73552
672.4	-0.72882			-0.73836			-0.73443
672.8	-0.72954			-0.73887			-0.73489
673.2	-0.73252			-0.73976			-0.73633
673.6	-0.73632			-0.74109			-0.73757
674	-0.73925			-0.74267			-0.73796
674.4	-0.74015			-0.74403			-0.73786
674.8	-0.73886			-0.74473			-0.73813
675.2	-0.73629			-0.74456			-0.73911
675.6	-0.73398			-0.74375			-0.74032
676	-0.73311			-0.74267			-0.74099
676.4	-0.73354			-0.74153			-0.74076
676.8	-0.73398			-0.7403			-0.74002
677.2	-0.73315			-0.73892			-0.73944
677.6	-0.73111			-0.73742			-0.73944
678	-0.72934			-0.73599			-0.73988
678.4	-0.72946			-0.73491			-0.74014
678.8	-0.73192			-0.73436			-0.73951
679.2	-0.73571			-0.7344			-0.73757
679.6	-0.73931			-0.73491			-0.73445
680	-0.74151			-0.73562			-0.73092
680.4	-0.74172			-0.73622			-0.72801
680.8	-0.73998			-0.73655			-0.72649
681.2	-0.73692			-0.73659			-0.72656
681.6	-0.73384			-0.7364			-0.72801
682	-0.73228			-0.73609			-0.73046
682.4	-0.73323			-0.73582			-0.73345
682.8	-0.73647			-0.7358			-0.73632
683.2	-0.74049			-0.73622			-0.73836
683.6	-0.74319			-0.73722			-0.7392
684	-0.74303			-0.73882			-0.73908
684.4	-0.73981			-0.74077			-0.73862
684.8	-0.73485			-0.74261			-0.7384
685.2	-0.73034			-0.74382			-0.73862
685.6	-0.72814			-0.74412			-0.73898
686	-0.72874			-0.74357			-0.73898
686.4	-0.731			-0.74256			-0.73824
686.8	-0.73303			-0.74161			-0.73687
687.2	-0.73341			-0.74102			-0.73539
687.6	-0.73205			-0.74079			-0.73439
688	-0.72994			-0.74062			-0.73408
688.4	-0.72823			-0.74026			-0.73416
688.8	-0.72733			-0.73973			-0.7341
689.2	-0.72686			-0.73933			-0.73342
689.6	-0.72621			-0.73934			-0.73197
690	-0.72512			-0.73969			-0.72996
690.4	-0.72372			-0.74003			-0.72805
690.8	-0.72234			-0.74009			-0.72704
691.2	-0.72133			-0.73995			-0.72737
691.6	-0.72096			-0.74			-0.72872
692	-0.72136			-0.74049			-0.73034
692.4	-0.72228			-0.74126			-0.73174
692.8	-0.72318			-0.74187			-0.7331
693.2	-0.72352			-0.74191			-0.73482
693.6	-0.72306			-0.74123			-0.73692
694	-0.72188			-0.73999			-0.73887
694.4	-0.72026			-0.7385			-0.74008
694.8	-0.71857			-0.73715			-0.74031
695.2	-0.71738			-0.73624			-0.73963
695.6	-0.71751			-0.73587			-0.73813
696	-0.71961			-0.73584			-0.73588
696.4	-0.72357			-0.73586			-0.73307
696.8	-0.72826			-0.73574			-0.73028
697.2	-0.7321			-0.73557			-0.72838
697.6	-0.73394			-0.73562			-0.72816
698	-0.73364			-0.73604			-0.72987
698.4	-0.73198			-0.73673			-0.73304
698.8	-0.73025			-0.73738			-0.73661
699.2	-0.72943			-0.73776			-0.73935
699.6	-0.72979			-0.73781			-0.74036
700	-0.73093			-0.73764			-0.7395
700.4	-0.73246			-0.73748			-0.73751
700.8	-0.7344			-0.73756			-0.73568
701.2	-0.737			-0.73809			-0.73523
701.6	-0.7402			-0.73913			-0.73665
702	-0.74342			-0.74049			-0.73934
702.4	-0.74582			-0.7417			-0.74198
702.8	-0.74686			-0.74226			-0.7433
703.2	-0.74654			-0.74188			-0.74287
703.6	-0.74512			-0.7407			-0.74113
704	-0.74286			-0.73932			-0.73893
704.4	-0.7399			-0.73843			-0.73693
704.8	-0.73644			-0.73841			-0.73541
705.2	-0.7327			-0.73911			-0.73444
705.6	-0.72894			-0.74006			-0.73402
706	-0.72556			-0.74074			-0.73422
706.4	-0.72331			-0.74088			-0.73503
706.8	-0.72304			-0.74057			-0.73637
707.2	-0.72514			-0.74017			-0.738
707.6	-0.72906			-0.74004			-0.73953
708	-0.73362			-0.74026			-0.74042
708.4	-0.73756			-0.74049			-0.74019
708.8	-0.74006			-0.74032			-0.73862
709.2	-0.74098			-0.73963			-0.736
709.6	-0.74072			-0.73869			-0.73306
710	-0.74002			-0.73785			-0.73055
710.4	-0.73949			-0.73725			-0.7289
710.8	-0.7394			-0.73692			-0.72804
711.2	-0.73956			-0.73692			-0.72764
711.6	-0.73952			-0.73743			-0.72749
712	-0.73886			-0.73847			-0.72756
712.4	-0.73766			-0.73973			-0.72791
712.8	-0.73662			-0.7407			-0.72853
713.2	-0.73684			-0.74091			-0.72932
713.6	-0.73905			-0.74024			-0.73018
714	-0.74308			-0.73895			-0.73104
714.4	-0.74779			-0.73759			-0.73176
714.8	-0.7517			-0.73674			-0.73198
715.2	-0.75374			-0.73685			-0.73121
715.6	-0.75374			-0.73795			-0.72909
716	-0.75236			-0.73959			-0.72565
716.4	-0.75054			-0.74103			-0.72148
716.8	-0.74898			-0.74165			-0.71747
717.2	-0.74765			-0.74126			-0.71461
717.6	-0.74584			-0.74014			-0.71372
718	-0.74292			-0.73886			-0.71522
718.4	-0.73909			-0.73794			-0.71913
718.8	-0.73562			-0.73769			-0.72497
719.2	-0.73396			-0.73812			-0.73173
719.6	-0.73478			-0.7389			-0.73792
720	-0.73767			-0.73961			-0.74211
720.4	-0.74169			-0.73993			-0.74364
720.8	-0.74595			-0.73986			-0.74304
721.2	-0.74976			-0.73962			-0.74161
721.6	-0.75236			-0.73946			-0.74052
722	-0.75297			-0.73945			-0.74013
722.4	-0.75101			-0.73948			-0.74014
722.8	-0.74637			-0.73939			-0.74024
723.2	-0.73948			-0.73898			-0.74051
723.6	-0.73147			-0.73818			-0.74114
724	-0.72432			-0.73712			-0.74189
724.4	-0.72045			-0.73605			-0.74199
724.8	-0.72144			-0.73524			-0.74063
725.2	-0.72686			-0.73474			-0.73776
725.6	-0.73415			-0.73447			-0.73438
726	-0.74012			-0.73435			-0.73206
726.4	-0.74285			-0.7344			-0.73183
726.8	-0.7427			-0.73466			-0.73336
727.2	-0.74156			-0.73504			-0.73519
727.6	-0.74119			-0.73531			-0.73574
728	-0.74202			-0.7353			-0.73434
728.4	-0.74328			-0.73501			-0.73147
728.8	-0.74392			-0.73468			-0.72814
729.2	-0.7433			-0.73463			-0.72528
729.6	-0.74143			-0.73516			-0.72335
730	-0.73894			-0.73638			-0.72233
730.4	-0.7369			-0.73812			-0.72195
730.8	-0.73631			-0.73992			-0.72191
731.2	-0.73753			-0.74123			-0.72227
731.6	-0.74013			-0.7417			-0.72352
732	-0.74321			-0.74133			-0.72613
732.4	-0.74589			-0.74044			-0.72989
732.8	-0.74759			-0.7394			-0.73368
733.2	-0.74807			-0.73838			-0.73605
733.6	-0.74751			-0.73737			-0.73604
734	-0.74642			-0.7364			-0.73378
734.4	-0.74544			-0.73569			-0.73036
734.8	-0.74476			-0.73555			-0.72726
735.2	-0.74397			-0.73615			-0.72564
735.6	-0.74245			-0.73736			-0.72583
736	-0.74008			-0.73876			-0.72745
736.4	-0.73762			-0.73993			-0.7298
736.8	-0.73613			-0.74052			-0.7323
737.2	-0.73596			-0.74043			-0.73464
737.6	-0.73622			-0.73977			-0.73663
738	-0.73538			-0.73892			-0.73804
738.4	-0.7326			-0.73832			-0.73877
738.8	-0.72857			-0.73825			-0.73895
739.2	-0.72509			-0.73867			-0.73895
739.6	-0.72393			-0.73933			-0.73913
740	-0.7256			-0.73995			-0.73948
740.4	-0.7291			-0.74025			-0.73951
740.8	-0.7326			-0.74009			-0.73857
741.2	-0.73451			-0.73941			-0.73644
741.6	-0.7342			-0.73835			-0.73376
742	-0.73212			-0.73722			-0.73168
742.4	-0.72949			-0.73639			-0.73104
742.8	-0.72781			-0.73605			-0.73158
743.2	-0.72826			-0.73622			-0.73206
743.6	-0.73116			-0.73667			-0.73104
744	-0.7358			-0.73715			-0.72791
744.4	-0.74079			-0.73745			-0.72328
744.8	-0.7446			-0.73745			-0.71875
745.2	-0.74609			-0.7372			-0.71604
745.6	-0.74493			-0.73683			-0.71603
746	-0.74185			-0.73641			-0.71827
746.4	-0.73854			-0.73587			-0.7214
746.8	-0.73691			-0.73522			-0.72407
747.2	-0.73797			-0.73469			-0.72572
747.6	-0.74115			-0.73465			-0.72677
748	-0.74464			-0.73524			-0.72807
748.4	-0.74643			-0.73617			-0.7302
748.8	-0.74545			-0.7369			-0.73293
749.2	-0.7421			-0.7371			-0.73521
749.6	-0.73815			-0.73694			-0.73574
750	-0.73586			-0.73687			-0.73372
750.4	-0.73665			-0.73717			-0.72961
750.8	-0.74009			-0.73762			-0.72491
751.2	-0.74421			-0.73772			-0.72138
751.6	-0.74694			-0.73699			-0.72001
752	-0.74749			-0.73538			-0.7206
752.4	-0.74666			-0.73329			-0.72215
752.8	-0.74581			-0.73141			-0.72359
753.2	-0.74572			-0.7303			-0.72456
753.6	-0.74623			-0.73024			-0.72552
754	-0.74686			-0.73119			-0.72733
754.4	-0.74761			-0.73277			-0.73038
754.8	-0.74892			-0.73445			-0.73412
755.2	-0.75071			-0.73566			-0.73727
755.6	-0.75179			-0.7359			-0.73864
756	-0.75052			-0.73503			-0.7379
756.4	-0.74623			-0.73338			-0.73571
756.8	-0.73987			-0.73178			-0.73329
757.2	-0.73332			-0.73106			-0.73185
757.6	-0.72823			-0.7316			-0.73212
758	-0.72537			-0.73303			-0.734
758.4	-0.72466			-0.73463			-0.7367
758.8	-0.7255			-0.73585			-0.73918
759.2	-0.72713			-0.73652			-0.74065
759.6	-0.72903			-0.73673			-0.74075
760	-0.73096			-0.73661			-0.73944
760.4	-0.73272			-0.73623			-0.73696
760.8	-0.73385			-0.73575			-0.73394
761.2	-0.73375			-0.73526			-0.73128
761.6	-0.73225			-0.7347			-0.72964
762	-0.72986			-0.73394			-0.72888
762.4	-0.72753			-0.73307			-0.72811
762.8	-0.72607			-0.73239			-0.72653
763.2	-0.72578			-0.73219			-0.72416
763.6	-0.72632			-0.73249			-0.72189
764	-0.72698			-0.73305			-0.7207
764.4	-0.72728			-0.73364			-0.72102
764.8	-0.72735			-0.73411			-0.72273
765.2	-0.72772			-0.73438			-0.72544
765.6	-0.72876			-0.73444			-0.72855
766	-0.73034			-0.73441			-0.7311
766.4	-0.73201			-0.73455			-0.73208
766.8	-0.73329			-0.73509			-0.73107
767.2	-0.73388			-0.73594			-0.72868
767.6	-0.73386			-0.73675			-0.72636
768	-0.73348			-0.73722			-0.72549
768.4	-0.73293			-0.73725			-0.72676
768.8	-0.73208			-0.73703			-0.72978
769.2	-0.73067			-0.7368			-0.73334
769.6	-0.72863			-0.73664			-0.73588
770	-0.72618			-0.73654			-0.73632
770.4	-0.72367			-0.73652			-0.73476
770.8	-0.72163			-0.73667			-0.73242
771.2	-0.72074			-0.73706			-0.73082
771.6	-0.72155			-0.73756			-0.73083
772	-0.72387			-0.73787			-0.73216
772.4	-0.72684			-0.73771			-0.73383
772.8	-0.72957			-0.73708			-0.73492
773.2	-0.73179			-0.73629			-0.73514
773.6	-0.73377			-0.73581			-0.73477
774	-0.73579			-0.73594			-0.73432
774.4	-0.73789			-0.73659			-0.73412
774.8	-0.74011			-0.73746			-0.73413
775.2	-0.74256			-0.73825			-0.73411
775.6	-0.74515			-0.73871			-0.73399
776	-0.74738			-0.73869			-0.73384
776.4	-0.74854			-0.73809			-0.73365
776.8	-0.74832			-0.73713			-0.73291
777.2	-0.74722			-0.73629			-0.7308
777.6	-0.74624			-0.73598			-0.72676
778	-0.74623			-0.73628			-0.72117
778.4	-0.74728			-0.73694			-0.71544
778.8	-0.74861			-0.73766			-0.71129
779.2	-0.74903			-0.73825			-0.70988
779.6	-0.7476			-0.7386			-0.71136
780	-0.74411			-0.7386			-0.71501
780.4	-0.7393			-0.73832			-0.71964
780.8	-0.73454			-0.73786			-0.7241
781.2	-0.73127			-0.73736			-0.72757
781.6	-0.7303			-0.73679			-0.72991
782	-0.73158			-0.7361			-0.73151
782.4	-0.73432			-0.73533			-0.73292
782.8	-0.73729			-0.73463			-0.7343
783.2	-0.73934			-0.73416			-0.73525
783.6	-0.73994			-0.73401			-0.73508
784	-0.73938			-0.73419			-0.73337
784.4	-0.73832			-0.73464			-0.73045
784.8	-0.73716			-0.73526			-0.72729
785.2	-0.73586			-0.73587			-0.72493
785.6	-0.73443			-0.73629			-0.7238
786	-0.73326			-0.73638			-0.72372
786.4	-0.7329			-0.73612			-0.72434
786.8	-0.73351			-0.73562			-0.72548
787.2	-0.73464			-0.73512			-0.72707
787.6	-0.73562			-0.73493			-0.72899
788	-0.73583			-0.73522			-0.73098
788.4	-0.73497			-0.73586			-0.73278
788.8	-0.73311			-0.73652			-0.73414
789.2	-0.73075			-0.73697			-0.73484
789.6	-0.72876			-0.73735			-0.73486
790	-0.72807			-0.73797			-0.7345
790.4	-0.72921			-0.73897			-0.73422
790.8	-0.73202			-0.74001			-0.73416
791.2	-0.7356			-0.74052			-0.73384
791.6	-0.73876			-0.74007			-0.73249
792	-0.74044			-0.73871			-0.72983
792.4	-0.74015			-0.73688			-0.7265
792.8	-0.73794			-0.73517			-0.72368
793.2	-0.73427			-0.7341			-0.72213
793.6	-0.72963			-0.73385			-0.72171
794	-0.72464			-0.73426			-0.72168
794.4	-0.72014			-0.73498			-0.72149
794.8	-0.71713			-0.7357			-0.72126
795.2	-0.71637			-0.73631			-0.72141
795.6	-0.71778			-0.73675			-0.7221
796	-0.72045			-0.73689			-0.72303
796.4	-0.72309			-0.73664			-0.72374
796.8	-0.7247			-0.73603			-0.72413
797.2	-0.72499			-0.73536			-0.72466
797.6	-0.72447			-0.73496			-0.72592
798	-0.72406			-0.73496			-0.72816
798.4	-0.72473			-0.7353			-0.73108
798.8	-0.72705			-0.73575			-0.73406
799.2	-0.73109			-0.73605			-0.73669
799.6	-0.73636			-0.73598			-0.73895
800	-0.74199			-0.73543			-0.74078
800.4	-0.74705			-0.73454			-0.74168
800.8	-0.75088			-0.73358			-0.74083
801.2	-0.75328			-0.73285			-0.73783
801.6	-0.75426			-0.73256			-0.73341
802	-0.75381			-0.73268			-0.72922
802.4	-0.7519			-0.73298			-0.72688
802.8	-0.74875			-0.73311			-0.72679
803.2	-0.74484			-0.73287			-0.72798
803.6	-0.74069			-0.73233			-0.72887
804	-0.73669			-0.73178			-0.72859
804.4	-0.73308			-0.73154			-0.72748
804.8	-0.72988			-0.73174			-0.72658
805.2	-0.72682			-0.73231			-0.72657
805.6	-0.72351			-0.73306			-0.72717
806	-0.71978			-0.73367			-0.7276
806.4	-0.71607			-0.7338			-0.72751
806.8	-0.71329			-0.73325			-0.72726
807.2	-0.71231			-0.73211			-0.72737
807.6	-0.71331			-0.73076			-0.72774
808	-0.71561			-0.72952			-0.72745
808.4	-0.71799			-0.72858			-0.72554
808.8	-0.71945			-0.728			-0.72181
809.2	-0.71977			-0.72788			-0.71708
809.6	-0.71962			-0.72832			-0.7128
810	-0.71997			-0.72929			-0.71028
810.4	-0.72123			-0.73057			-0.71018
810.8	-0.72298			-0.73182			-0.71233
811.2	-0.72449			-0.73279			-0.71603
811.6	-0.72558			-0.73335			-0.72055
812	-0.72673			-0.73348			-0.72529
812.4	-0.72833			-0.73322			-0.72984
812.8	-0.72991			-0.73274			-0.73378
813.2	-0.73036			-0.73237			-0.73664
813.6	-0.72904			-0.73241			-0.73789
814	-0.72669			-0.73304			-0.73697
814.4	-0.72497			-0.73412			-0.73364
814.8	-0.72523			-0.73535			-0.72832
815.2	-0.72739			-0.73643			-0.72233
815.6	-0.73			-0.73715			-0.71751
816	-0.73134			-0.73751			-0.71541
816.4	-0.73067			-0.73771			-0.71664
816.8	-0.72873			-0.73801			-0.72058
817.2	-0.72708			-0.7386			-0.72574
817.6	-0.72688			-0.7393			-0.73036
818	-0.72817			-0.73967			-0.73313
818.4	-0.73018			-0.73924			-0.73355
818.8	-0.73205			-0.73794			-0.73194
819.2	-0.73337			-0.73621			-0.72909
819.6	-0.73409			-0.73476			-0.7259
820	-0.73425			-0.73416			-0.72317
820.4	-0.73394			-0.73454			-0.72172
820.8	-0.73345			-0.73552			-0.72219
821.2	-0.73329			-0.73654			-0.72477
821.6	-0.73398			-0.73714			-0.72883
822	-0.73566			-0.73706			-0.73307
822.4	-0.73789			-0.73636			-0.73615
822.8	-0.73991			-0.73527			-0.73741
823.2	-0.74127			-0.73421			-0.73704
823.6	-0.74211			-0.7336			-0.73584
824	-0.7426			-0.73367			-0.73478
824.4	-0.74238			-0.7344			-0.73465
824.8	-0.74068			-0.73554			-0.73574
825.2	-0.73724			-0.73684			-0.73759
825.6	-0.73284			-0.73801			-0.73901
826	-0.72879			-0.73876			-0.73876
826.4	-0.72582			-0.73874			-0.73655
826.8	-0.72371			-0.73784			-0.73335
827.2	-0.72192			-0.73633			-0.73061
827.6	-0.72047			-0.73481			-0.72908
828	-0.72009			-0.73383			-0.72826
828.4	-0.72147			-0.73357			-0.72713
828.8	-0.72444			-0.73384			-0.72522
829.2	-0.72798			-0.73421			-0.72302
829.6	-0.73081			-0.73424			-0.72155
830	-0.73235			-0.73364			-0.7214
830.4	-0.73298			-0.73239			-0.72249
830.8	-0.73373			-0.73086			-0.72426
831.2	-0.73532			-0.72971			-0.72608
831.6	-0.73757			-0.72959			-0.72732
832	-0.73944			-0.73076			-0.72747
832.4	-0.73983			-0.73294			-0.72644
832.8	-0.73839			-0.73545			-0.72467
833.2	-0.73577			-0.73752			-0.72295
833.6	-0.73317			-0.73873			-0.72181
834	-0.73155			-0.73905			-0.72129
834.4	-0.73107			-0.73879			-0.72117
834.8	-0.7311			-0.73838			-0.72135
835.2	-0.73081			-0.73812			-0.72198
835.6	-0.72965			-0.73815			-0.72326
836	-0.72767			-0.73846			-0.72517
836.4	-0.72536			-0.73883			-0.72735
836.8	-0.72344			-0.73899			-0.72914
837.2	-0.72274			-0.73871			-0.73
837.6	-0.7239			-0.73794			-0.72967
838	-0.72698			-0.73687			-0.72825
838.4	-0.7312			-0.73575			-0.72594
838.8	-0.73504			-0.73475			-0.72301
839.2	-0.7371			-0.73395			-0.71994
839.6	-0.7369			-0.73338			-0.71747
840	-0.73506			-0.73304			-0.71649
840.4	-0.73259			-0.73286			-0.71751
840.8	-0.73006			-0.73268			-0.72021
841.2	-0.72751			-0.73234			-0.72323
841.6	-0.7251			-0.73183			-0.72479
842	-0.72359			-0.73129			-0.72376
842.4	-0.72404			-0.73105			-0.72044
842.8	-0.72683			-0.73142			-0.71641
843.2	-0.73107			-0.73249			-0.71363
843.6	-0.73489			-0.73407			-0.71332
844	-0.73648			-0.73573			-0.71541
844.4	-0.73514			-0.73706			-0.71876
844.8	-0.73162			-0.73784			-0.72202
845.2	-0.72761			-0.73808			-0.72444
845.6	-0.72474			-0.73793			-0.72605
846	-0.72381			-0.73752			-0.72725
846.4	-0.72463			-0.73687			-0.72841
846.8	-0.72647			-0.73598			-0.72978
847.2	-0.72855			-0.73493			-0.7314
847.6	-0.73024			-0.73388			-0.73309
848	-0.7311			-0.73301			-0.7344
848.4	-0.73091			-0.73241			-0.73465
848.8	-0.72985			-0.73207			-0.73328
849.2	-0.7285			-0.73203			-0.73014
849.6	-0.72755			-0.73234			-0.72577
850	-0.72741			-0.73304			-0.72141
850.4	-0.72807			-0.73402			-0.71852
850.8	-0.72934			-0.73498			-0.718
851.2	-0.73107			-0.73542			-0.7198
851.6	-0.73311			-0.73497			-0.72307
852	-0.73502			-0.73365			-0.72684
852.4	-0.73602			-0.73185			-0.73028
852.8	-0.73547			-0.73021			-0.73278
853.2	-0.73344			-0.72924			-0.73387
853.6	-0.73079			-0.72916			-0.73337
854	-0.72862			-0.72982			-0.73149
854.4	-0.72767			-0.73088			-0.72894
854.8	-0.72827			-0.73201			-0.72679
855.2	-0.73042			-0.73306			-0.72608
855.6	-0.73378			-0.73409			-0.72719
856	-0.73758			-0.73518			-0.72946
856.4	-0.74082			-0.73632			-0.73146
856.8	-0.74286			-0.73736			-0.73195
857.2	-0.74387			-0.73811			-0.73078
857.6	-0.74451			-0.73854			-0.72891
858	-0.74525			-0.73882			-0.72762
858.4	-0.74573			-0.73919			-0.7275
858.8	-0.74501			-0.73966			-0.72824
859.2	-0.74243			-0.73988			-0.72903
859.6	-0.73842			-0.73938			-0.72912
860	-0.7345			-0.73797			-0.72793
860.4	-0.7324			-0.73595			-0.72511
860.8	-0.73292			-0.73389			-0.72093
861.2	-0.73551			-0.73236			-0.71657
861.6	-0.73853			-0.73164			-0.7138
862	-0.74022			-0.73164			-0.71388
862.4	-0.7395			-0.73199			-0.71668
862.8	-0.73632			-0.73223			-0.72069
863.2	-0.73144			-0.73213			-0.72401
863.6	-0.72611			-0.73182			-0.72549
864	-0.72177			-0.73165			-0.72509
864.4	-0.7196			-0.73183			-0.7236
864.8	-0.72012			-0.73225			-0.72202
865.2	-0.7229			-0.73252			-0.72112
865.6	-0.72685			-0.73228			-0.72124
866	-0.7306			-0.7316			-0.72238
866.4	-0.73301			-0.731			-0.72443
866.8	-0.73336			-0.73119			-0.72714
867.2	-0.73152			-0.7325			-0.72983
867.6	-0.728			-0.73456			-0.7312
868	-0.72388			-0.73658			-0.72998
868.4	-0.72045			-0.73776			-0.72601
868.8	-0.7185			-0.73774			-0.72071
869.2	-0.71793			-0.73674			-0.71636
869.6	-0.71797			-0.73526			-0.7146
870	-0.71803			-0.73386			-0.71543
870.4	-0.71804			-0.73289			-0.71754
870.8	-0.71838			-0.73251			-0.71939
871.2	-0.71929			-0.73264			-0.72015
871.6	-0.72075			-0.73312			-0.72001
872	-0.7226			-0.73374			-0.71982
872.4	-0.72467			-0.73432			-0.72037
872.8	-0.72681			-0.73475			-0.7218
873.2	-0.72884			-0.73508			-0.72361
873.6	-0.73065			-0.73546			-0.72524
874	-0.73225			-0.73591			-0.72672
874.4	-0.73361			-0.73631			-0.72858
874.8	-0.73445			-0.73637			-0.73098
875.2	-0.73441			-0.736			-0.73322
875.6	-0.73348			-0.73535			-0.73409
876	-0.73242			-0.73483			-0.73299
876.4	-0.73251			-0.73479			-0.73042
876.8	-0.73477			-0.73541			-0.72746
877.2	-0.73904			-0.73652			-0.72496
877.6	-0.74362			-0.73771			-0.72317
878	-0.74592			-0.73853			-0.72197
878.4	-0.74408			-0.73865			-0.72132
878.8	-0.73834			-0.73811			-0.72134
879.2	-0.73108			-0.73718			-0.72215
879.6	-0.72538			-0.73621			-0.72355
880	-0.72311			-0.73536			-0.72512
880.4	-0.72399			-0.73466			-0.72632
880.8	-0.72636			-0.73409			-0.72676
881.2	-0.72859			-0.7337			-0.72632
881.6	-0.73004			-0.73364			-0.72527
882	-0.73099			-0.734			-0.72417
882.4	-0.73198			-0.73465			-0.72347
882.8	-0.73346			-0.73529			-0.72318
883.2	-0.73565			-0.73567			-0.72271
883.6	-0.73844			-0.73582			-0.72129
884	-0.74122			-0.73597			-0.71856
884.4	-0.74301			-0.73632			-0.71492
884.8	-0.74296			-0.73682			-0.71146
885.2	-0.74076			-0.73725			-0.70936
885.6	-0.737			-0.7374			-0.70928
886	-0.7329			-0.73716			-0.71115
886.4	-0.72987			-0.73651			-0.71423
886.8	-0.72869			-0.73552			-0.71751
887.2	-0.72921			-0.7344			-0.7201
887.6	-0.73046			-0.73341			-0.72157
888	-0.73143			-0.73276			-0.72202
888.4	-0.73196			-0.73252			-0.7219
888.8	-0.73277			-0.73266			-0.72165
889.2	-0.73474			-0.73306			-0.72157
889.6	-0.73777			-0.73349			-0.72199
890	-0.74058			-0.7337			-0.72333
890.4	-0.74167			-0.73356			-0.72576
890.8	-0.74048			-0.73317			-0.72862
891.2	-0.7377			-0.73278			-0.73046
891.6	-0.7347			-0.73263			-0.73
892	-0.73275			-0.73281			-0.72721
892.4	-0.73248			-0.73328			-0.72348
892.8	-0.73366			-0.73382			-0.72059
893.2	-0.73542			-0.73426			-0.71944
893.6	-0.7369			-0.73453			-0.7196
894	-0.73802			-0.73464			-0.71987
894.4	-0.73952			-0.73463			-0.71923
894.8	-0.74209			-0.73451			-0.71738
895.2	-0.74549			-0.7343			-0.7148
895.6	-0.74825			-0.73409			-0.71251
896	-0.74862			-0.734			-0.7117
896.4	-0.74592			-0.73406			-0.71316
896.8	-0.74122			-0.73416			-0.7167
897.2	-0.7367			-0.73414			-0.72107
897.6	-0.73418			-0.73392			-0.72466
898	-0.73386			-0.73364			-0.72645
898.4	-0.73463			-0.73358			-0.72647
898.8	-0.73527			-0.73393			-0.72547
899.2	-0.73552			-0.73459			-0.72405
899.6	-0.73591			-0.73531			-0.72227
900	-0.73675			-0.73592			-0.71989
900.4	-0.73753			-0.73647			-0.71676
900.8	-0.73734			-0.73717			-0.71312
901.2	-0.73598			-0.73808			-0.70948
901.6	-0.73428			-0.73909			-0.70658
902	-0.73346			-0.74			-0.70544
902.4	-0.73395			-0.74055			-0.7069
902.8	-0.7352			-0.74053			-0.71113
903.2	-0.73651			-0.73979			-0.71733
903.6	-0.73792			-0.73835			-0.72402
904	-0.73995			-0.73652			-0.72968
904.4	-0.74242			-0.73479			-0.73335
904.8	-0.74401			-0.73364			-0.73477
905.2	-0.74313			-0.73335			-0.73424
905.6	-0.73943			-0.73391			-0.73242
906	-0.73431			-0.73508			-0.73001
906.4	-0.72995			-0.73646			-0.72769
906.8	-0.72794			-0.73764			-0.7259
907.2	-0.7284			-0.73836			-0.72493
907.6	-0.73031			-0.73854			-0.72507
908	-0.73227			-0.73821			-0.7267
908.4	-0.73341			-0.73743			-0.72998
908.8	-0.73364			-0.7363			-0.7344
909.2	-0.73324			-0.735			-0.73863
909.6	-0.73234			-0.73382			-0.74101
910	-0.73065			-0.73305			-0.74035
910.4	-0.72793			-0.73283			-0.73654
910.8	-0.72445			-0.73304			-0.73069
911.2	-0.72099			-0.73346			-0.72466
911.6	-0.71831			-0.73381			-0.72031
912	-0.71683			-0.734			-0.71853
912.4	-0.71684			-0.73419			-0.71897
912.8	-0.71863			-0.73458			-0.72044
913.2	-0.72229			-0.73528			-0.72166
913.6	-0.72719			-0.73612			-0.72187
914	-0.73197			-0.73682			-0.7209
914.4	-0.73526			-0.73714			-0.71914
914.8	-0.73664			-0.73715			-0.71742
915.2	-0.73681			-0.73705			-0.71683
915.6	-0.73697			-0.73695			-0.71822
916	-0.73795			-0.73678			-0.7215
916.4	-0.73969			-0.73637			-0.72557
916.8	-0.74145			-0.73577			-0.72897
917.2	-0.74233			-0.73528			-0.73091
917.6	-0.74186			-0.73519			-0.73165
918	-0.74002			-0.73559			-0.73194
918.4	-0.73705			-0.73627			-0.73217
918.8	-0.73352			-0.73707			-0.73212
919.2	-0.73044			-0.73785			-0.7314
919.6	-0.72897			-0.73853			-0.73
920	-0.7296			-0.73887			-0.72848
920.4	-0.73153			-0.73855			-0.72745
920.8	-0.73321			-0.73738			-0.72708
921.2	-0.73343			-0.73554			-0.72709
921.6	-0.73208			-0.73358			-0.72709
922	-0.72993			-0.73216			-0.7269
922.4	-0.72809			-0.73157			-0.72657
922.8	-0.72739			-0.73164			-0.72601
923.2	-0.72793			-0.7319			-0.725
923.6	-0.72903			-0.73204			-0.72339
924	-0.7297			-0.732			-0.72145
924.4	-0.7295			-0.73185			-0.71971
924.8	-0.72901			-0.73164			-0.71854
925.2	-0.72942			-0.73141			-0.71789
925.6	-0.73166			-0.73128			-0.71768
926	-0.7357			-0.73143			-0.71808
926.4	-0.74049			-0.73195			-0.71945
926.8	-0.74436			-0.73276			-0.7219
927.2	-0.74566			-0.73373			-0.72508
927.6	-0.74355			-0.73478			-0.72821
928	-0.73852			-0.73575			-0.73045
928.4	-0.73221			-0.73627			-0.73126
928.8	-0.72648			-0.73584			-0.73072
929.2	-0.72254			-0.73419			-0.72935
929.6	-0.72086			-0.73166			-0.72772
930	-0.72165			-0.72917			-0.72599
930.4	-0.72489			-0.72778			-0.72414
930.8	-0.7298			-0.72817			-0.72233
931.2	-0.73463			-0.73031			-0.72104
931.6	-0.73754			-0.7336			-0.72072
932	-0.73768			-0.7371			-0.72145
932.4	-0.73561			-0.73988			-0.72301
932.8	-0.7327			-0.74121			-0.72514
933.2	-0.73015			-0.74078			-0.7275
933.6	-0.72852			-0.73882			-0.72948
934	-0.72766			-0.73596			-0.73016
934.4	-0.72715			-0.73298			-0.72873
934.8	-0.7267			-0.73041			-0.72517
935.2	-0.72626			-0.72843			-0.72056
935.6	-0.72574			-0.72704			-0.71644
936	-0.72491			-0.72625			-0.71397
936.4	-0.72378			-0.72623			-0.71334
936.8	-0.72298			-0.72716			-0.71405
937.2	-0.72352			-0.72903			-0.71543
937.6	-0.72588			-0.73161			-0.71692
938	-0.72929			-0.73446			-0.71816
938.4	-0.73212			-0.73713			-0.71899
938.8	-0.73303			-0.73925			-0.71964
939.2	-0.73163			-0.74056			-0.72066
939.6	-0.7284			-0.74091			-0.72253
940	-0.72397			-0.74033			-0.72515
940.4	-0.7189			-0.73913			-0.72771
940.8	-0.71396			-0.73772			-0.72904
941.2	-0.71039			-0.73643			-0.72834
941.6	-0.70949			-0.73536			-0.72577
942	-0.71179			-0.73444			-0.72262
942.4	-0.7165			-0.73363			-0.7206
942.8	-0.72179			-0.733			-0.72084
943.2	-0.72556			-0.73269			-0.72306
943.6	-0.72627			-0.73282			-0.72579
944	-0.72353			-0.73337			-0.72717
944.4	-0.71821			-0.73421			-0.72608
944.8	-0.71215			-0.73508			-0.72278
945.2	-0.7074			-0.73565			-0.71878
945.6	-0.70537			-0.73575			-0.71604
946	-0.70655			-0.73559			-0.71577
946.4	-0.71056			-0.73562			-0.71776
946.8	-0.71633			-0.73624			-0.72072
947.2	-0.72234			-0.73748			-0.72332
947.6	-0.72731			-0.73895			-0.72511
948	-0.73088			-0.74014			-0.72648
948.4	-0.73356			-0.74069			-0.72803
948.8	-0.73599			-0.74051			-0.72993
949.2	-0.73825			-0.73977			-0.73192
949.6	-0.73979			-0.73869			-0.73359
950	-0.74001			-0.7374			-0.73467
950.4	-0.73881			-0.73602			-0.73489
950.8	-0.73673			-0.7347			-0.73404
951.2	-0.73474			-0.73363			-0.73201
951.6	-0.73388			-0.7329			-0.72899
952	-0.73483			-0.73245			-0.72534
952.4	-0.73768			-0.73201			-0.72149
952.8	-0.742			-0.73138			-0.71803
953.2	-0.74696			-0.73057			-0.71573
953.6	-0.75155			-0.7298			-0.71547
954	-0.75462			-0.72926			-0.71777
954.4	-0.75513			-0.72904			-0.72229
954.8	-0.75267			-0.72911			-0.72779
955.2	-0.74788			-0.72944			-0.73271
955.6	-0.74232			-0.73003			-0.73589
956	-0.7378			-0.73083			-0.7371
956.4	-0.73527			-0.73164			-0.73676
956.8	-0.73438			-0.73221			-0.73545
957.2	-0.73399			-0.73242			-0.7334
957.6	-0.73322			-0.73234			-0.73053
958	-0.73202			-0.73218			-0.72689
958.4	-0.73082			-0.73206			-0.723
958.8	-0.72971			-0.73194			-0.71974
959.2	-0.72811			-0.73161			-0.71778
959.6	-0.72545			-0.73099			-0.71711
960	-0.72208			-0.73031			-0.71721
960.4	-0.71954			-0.72997			-0.71749
960.8	-0.71952			-0.73024			-0.71762
961.2	-0.72249			-0.73099			-0.71758
961.6	-0.72721			-0.73172			-0.7175
962	-0.73163			-0.732			-0.71744
962.4	-0.73434			-0.73179			-0.71729
962.8	-0.73528			-0.7315			-0.71678
963.2	-0.73519			-0.73164			-0.71581
963.6	-0.73468			-0.73241			-0.7147
964	-0.73373			-0.73353			-0.71413
964.4	-0.73202			-0.73448			-0.71481
964.8	-0.72957			-0.73493			-0.71687
965.2	-0.72714			-0.73497			-0.71966
965.6	-0.72598			-0.73491			-0.72196
966	-0.72698			-0.73502			-0.72263
966.4	-0.73			-0.73529			-0.72131
966.8	-0.73392			-0.73552			-0.71859
967.2	-0.73736			-0.73552			-0.71565
967.6	-0.73961			-0.73535			-0.71361
968	-0.74078			-0.73522			-0.71284
968.4	-0.74135			-0.73533			-0.713
968.8	-0.74162			-0.73563			-0.71334
969.2	-0.74159			-0.73593			-0.71331
969.6	-0.74124			-0.73601			-0.71291
970	-0.74065			-0.73585			-0.71275
970.4	-0.73972			-0.73557			-0.71367
970.8	-0.73804			-0.73533			-0.71615
971.2	-0.7353			-0.73526			-0.7199
971.6	-0.7318			-0.73535			-0.72398
972	-0.72839			-0.7355			-0.72741
972.4	-0.72586			-0.73554			-0.72971
972.8	-0.72451			-0.73531			-0.73093
973.2	-0.72422			-0.73485			-0.73135
973.6	-0.72458			-0.73437			-0.73123
974	-0.72506			-0.73416			-0.73083
974.4	-0.72534			-0.73447			-0.73044
974.8	-0.72568			-0.73521			-0.73039
975.2	-0.72702			-0.73601			-0.73076
975.6	-0.7303			-0.73626			-0.73128
976	-0.73562			-0.73548			-0.73149
976.4	-0.74184			-0.73363			-0.73106
976.8	-0.74716			-0.73122			-0.72994
977.2	-0.75019			-0.72905			-0.72841
977.6	-0.75063			-0.72768			-0.72677
978	-0.7491			-0.72718			-0.72533
978.4	-0.74632			-0.72741			-0.72438
978.8	-0.7425			-0.72821			-0.72424
979.2	-0.73743			-0.72947			-0.7251
979.6	-0.73126			-0.73099			-0.72682
980	-0.72497			-0.73234			-0.72898
980.4	-0.72013			-0.7331			-0.73101
980.8	-0.7179			-0.73314			-0.73245
981.2	-0.71849			-0.73269			-0.73304
981.6	-0.72113			-0.73216			-0.73273
982	-0.72476			-0.73185			-0.73166
982.4	-0.72848			-0.73189			-0.7301
982.8	-0.73148			-0.73217			-0.72833
983.2	-0.73287			-0.73259			-0.72658
983.6	-0.73178			-0.73319			-0.7251
984	-0.72809			-0.73418			-0.72414
984.4	-0.7228			-0.73575			-0.72388
984.8	-0.71772			-0.73785			-0.72428
985.2	-0.71449			-0.74			-0.72505
985.6	-0.71364			-0.74141			-0.7258
986	-0.71453			-0.74148			-0.72617
986.4	-0.71599			-0.74009			-0.72597
986.8	-0.71727			-0.73776			-0.72528
987.2	-0.71854			-0.73532			-0.72453
987.6	-0.72066			-0.73352			-0.72427
988	-0.72439			-0.73272			-0.72471
988.4	-0.72944			-0.73283			-0.7256
988.8	-0.7343			-0.73348			-0.7265
989.2	-0.73699			-0.7342			-0.72722
989.6	-0.73635			-0.73467			-0.72786
990	-0.73277			-0.73482			-0.72844
990.4	-0.72779			-0.73475			-0.72872
990.8	-0.72301			-0.73449			-0.72846
991.2	-0.71916			-0.73396			-0.72781
991.6	-0.71622			-0.73311			-0.72717
992	-0.71409			-0.73216			-0.72686
992.4	-0.7131			-0.73158			-0.72676
992.8	-0.71393			-0.73181			-0.72664
993.2	-0.71708			-0.73289			-0.7265
993.6	-0.72232			-0.73436			-0.72653
994	-0.72857			-0.73556			-0.72681
994.4	-0.73438			-0.73594			-0.72714
994.8	-0.73869			-0.73541			-0.72723
995.2	-0.74124			-0.73437			-0.72691
995.6	-0.74227			-0.73346			-0.72641
996	-0.742			-0.73316			-0.72623
996.4	-0.74037			-0.73352			-0.72697
996.8	-0.73722			-0.73409			-0.72888
997.2	-0.73275			-0.73431			-0.7315
997.6	-0.72776			-0.73403			-0.73381
998	-0.7235			-0.7336			-0.7348
998.4	-0.72126			-0.73363			-0.73425
998.8	-0.72166			-0.7345			-0.73284
[truncated: 13,002 more rows]

## Sheet: Figure 1H
Figure 1H		VSM analysis
	SS
	T	eum/g
	1.99595	57.6572
	1.96116	56.3025
	1.92006	55.1107
	1.87907	59.1636			SSM pH 7.4
	1.83927	59.3568			T	eum/g
	1.79985	59.2514			1.99593	42.5965
	1.76056	58.6343			1.96094	43.148
	1.72143	59.0472			1.91981	37.6358
	1.68225	59.4823			1.87925	38.5419
	1.64318	60.1146			1.83933	45.2562				SSM pH 5.0
	1.60528	58.5335			1.7997	44.2093				T	eum/g
	1.5661	58.9883			1.7605	41.7501				1.99595	52.538
	1.52644	58.9888			1.72125	41.9158				1.96113	53.1978
	1.48763	58.5168			1.68221	41.5963				1.92004	50.2361
	1.44903	59.0659			1.64314	43.4786				1.87929	54.2307
	1.41015	59.2026			1.60519	42.4507				1.83932	51.4066
	1.37145	60.66			1.56606	40.729				1.7998	54.2627
	1.33284	61.019			1.52642	42.3347				1.76055	51.0289
	1.29419	59.7963			1.48759	42.747				1.72136	50.9301
	1.25547	60.4258			1.44883	42.6722				1.68229	51.8788
	1.21688	60.1686			1.41019	43.0254				1.64306	51.5407
	1.18023	60.0005			1.37143	44.2424				1.60496	51.5803
	1.13961	59.8794			1.33279	44.1754				1.56647	50.6259
	1.1011	58.259			1.29412	41.2573				1.52645	51.4946
	1.06252	57.5092			1.2554	41.0642				1.48766	52.0118
	1.02389	58.9278			1.21695	41.9402				1.44892	51.5083
	0.98521	59.1476			1.18048	43.5955				1.41018	52.8968
	0.946647	58.9992			1.13959	41.4339				1.37155	51.9508
	0.908066	58.9625			1.10101	43.9618				1.33267	50.7796
	0.869395	58.9542			1.06242	42.5925				1.29421	52.5547
	0.830807	57.873			1.02384	43.1002				1.25548	53.2815
	0.792253	57.5381			0.985133	42.2146				1.21694	51.344
	0.75437	58.0245			0.946589	43.6666				1.17986	50.1056
	0.71623	57.9341			0.908081	42.4282				1.14005	50.2249
	0.676417	57.619			0.86936	41.112				1.10112	50.8938
	0.637781	56.9746			0.83078	42.3648				1.06235	51.5843
	0.599244	56.4045			0.792202	41.4082				1.02381	52.3815
	0.560639	56.7809			0.754745	41.9893				0.985268	51.0921
	0.521957	55.9652			0.715808	41.6875				0.94656	52.0608
	0.497193	56.127			0.676353	42.7363				0.908064	51.8744
	0.479401	55.2839			0.63778	40.9019				0.86939	52.9299
	0.459392	54.7593			0.599221	40.6258				0.830859	50.5479
	0.439354	54.3336			0.560576	40.5322				0.792178	50.0346
	0.420178	53.6112			0.521969	40.8498				0.754043	50.92
	0.399539	52.4841			0.495738	41.2981				0.71653	50.8514
	0.379425	50.9709			0.476923	41.4888				0.676429	49.4593
	0.359368	50.0162			0.456874	40.0539				0.637929	51.3591
	0.339388	47.9256			0.436874	40.7102				0.599238	49.9532
	0.319327	47.3485			0.417892	39.9811				0.560643	49.6157
	0.299383	45.7367			0.39691	40.4754				0.521997	48.8509
	0.27934	44.3235			0.376846	39.907				0.494516	49.8383
	0.259418	42.6472			0.356863	39.481				0.475395	49.344
	0.239344	41.694			0.336876	38.6365				0.45541	49.1614
	0.219393	38.9182			0.31686	37.7538				0.435383	48.7346
	0.199566	37.2035			0.296943	37.4982				0.416208	47.8382
	0.180155	35.3569			0.276849	36.9109				0.395621	46.5658
	0.159367	33.9831			0.256868	35.2859				0.375421	45.074
	0.139434	30.9319			0.236917	34.9691				0.355461	44.2869
	0.119399	28.4683			0.216823	33.9794				0.335399	43.0272
	0.105838	27.4754			0.19732	33.2306				0.315418	41.6675
	0.096995	26.0973			0.177506	31.6555				0.295349	40.5163
	0.087581	24.558			0.156891	29.5586				0.27546	39.1852
	0.078247	22.8991			0.136872	29.2568				0.255384	37.552
	0.068836	21.2904			0.116909	27.3637				0.23542	35.4862
	0.059456	19.5003			0.099837	25.2965				0.215406	34.2439
	0.050466	17.8723			0.090307	24.933				0.195668	32.295
	0.040915	15.364			0.080919	23.2883				0.176188	31.0095
	0.032915	13.0933			0.071553	22.8467				0.155393	29.3558
	0.02822	11.9554			0.062199	21.9296				0.135468	27.0089
	0.02321	10.9566			0.052749	20.9274				0.115413	25.2058
	0.018217	9.21994			0.043841	19.3893				0.101869	23.6877
	0.013205	8.14316			0.034213	16.6646				0.092976	21.9734
	0.0082	6.45649			0.027793	14.7325				0.08359	21.1497
	0.003218	4.49709			0.0256	13.8667				0.074237	19.4983
	-0.00179	2.52081			0.023056	12.7822				0.064839	17.8025
	-0.00679	0.74837			0.020604	12.0461				0.055498	16.151
	-0.0115	-1.15351			0.018108	11.3838				0.046371	13.7333
	-0.01814	-3.47982			0.015627	10.7157				0.036918	12.5292
	-0.0275	-5.90591			0.013102	9.61555				0.028779	10.7553
	-0.03685	-8.28039			0.010605	8.57362				0.024075	9.36077
	-0.04619	-11.469			0.008122	7.22043				0.019075	7.71236
	-0.0556	-13.1089			0.005657	6.72011				0.01407	6.24895
	-0.06497	-15.2628			0.003199	5.92918				0.009075	5.03895
	-0.07435	-16.2516			0.000629	3.8511				0.004059	3.24637
	-0.08372	-18.6733			-0.00193	2.9411				-0.00092	1.64074
	-0.09509	-19.5834			-0.00442	1.13807				-0.00593	-0.10606
	-0.11438	-22.8757			-0.00687	-0.01178				-0.01093	-1.60239
	-0.13401	-24.6917			-0.0094	-1.17015				-0.01566	-3.4698
	-0.1538	-27.6131			-0.01189	-2.15584				-0.02229	-5.17995
	-0.1744	-29.8443			-0.01439	-3.72629				-0.03159	-7.42952
	-0.19441	-31.1465			-0.01687	-5.29347				-0.04098	-9.59688
	-0.21441	-32.7063			-0.0194	-6.24227				-0.05035	-11.5425
	-0.23442	-34.7936			-0.02398	-6.83323				-0.05975	-14.4514
	-0.25437	-37.232			-0.03353	-10.7051				-0.06911	-15.249
	-0.27441	-38.8061			-0.04305	-12.3418				-0.07849	-16.8564
	-0.2944	-40.3859			-0.05244	-15.4956				-0.08786	-18.732
	-0.31443	-41.7048			-0.06179	-16.7323				-0.09873	-19.4041
	-0.33441	-44.35			-0.07117	-17.4035				-0.11753	-21.8782
	-0.35366	-44.3786			-0.08055	-18.913				-0.13723	-24.2803
	-0.37417	-46.5644			-0.08996	-20.167				-0.15703	-26.0156
	-0.39786	-48			-0.10044	-21.3517				-0.17758	-27.696
	-0.4357	-49.0074			-0.11903	-23.0355				-0.19761	-30.09
	-0.47472	-50.5229			-0.13906	-24.5309				-0.21761	-31.2828
	-0.51397	-50.2147			-0.15883	-27.1653				-0.23757	-33.4914
	-0.55308	-52.5672			-0.17826	-27.8136				-0.25759	-35.0132
	-0.59212	-53.6892			-0.19903	-29.3333				-0.27755	-36.8514
	-0.63139	-52.5955			-0.21908	-30.129				-0.29761	-38.2451
	-0.6705	-52.6326			-0.23908	-31.8386				-0.3176	-40.1311
	-0.70959	-53.6443			-0.25903	-31.5378				-0.33755	-41.2906
	-0.74795	-53.8341			-0.27904	-33.0397				-0.35679	-42.7099
	-0.78659	-52.858			-0.29906	-32.3912				-0.37741	-42.9457
	-0.82703	-54.3883			-0.31909	-33.5885				-0.40166	-44.5895
	-0.86609	-54.837			-0.33904	-34.2718				-0.43985	-46.8128
	-0.90524	-54.4317			-0.35912	-35.0846				-0.47893	-48.3175
	-0.94437	-54.0716			-0.37826	-36.5554				-0.51814	-47.9189
	-0.98347	-54.8619			-0.40294	-34.6922				-0.55726	-48.3727
	-1.0226	-55.1596			-0.44128	-35.3682				-0.59649	-49.74
	-1.06174	-54.1699			-0.48049	-37.897				-0.63554	-50.3877
	-1.10085	-55.1032			-0.51964	-38.1355				-0.67477	-49.6304
	-1.14006	-54.2759			-0.55877	-38.5446				-0.71382	-49.1729
	-1.17791	-55.5386			-0.59787	-40.4795				-0.75256	-50.485
	-1.21742	-55.9737			-0.63696	-40.0502				-0.79056	-49.7178
	-1.2573	-55.6217			-0.6762	-39.1419				-0.83119	-49.1538
	-1.29649	-55.8507			-0.71523	-39.8133				-0.87033	-49.7203
	-1.33555	-56.7452			-0.75447	-38.5621				-0.9096	-50.7791
	-1.37444	-56.7101			-0.79316	-40.2947				-0.94859	-49.6799
	-1.41365	-56.3459			-0.83119	-40.7538				-0.98775	-50.9253
	-1.45261	-56.7019			-0.87186	-41.3869				-1.02694	-49.9794
	-1.49162	-57.5187			-0.91093	-38.9419				-1.06603	-51.2113
	-1.53059	-58.0089			-0.95006	-39.4688				-1.10507	-50.412
	-1.56939	-56.544			-0.9893	-41.2189				-1.14428	-51.2056
	-1.6064	-57.4494			-1.02837	-39.9272				-1.18256	-50.7411
	-1.64708	-58.3801			-1.06737	-39.0658				-1.22134	-50.6119
	-1.68592	-56.8844			-1.10668	-39.6794				-1.26157	-50.4827
	-1.72461	-56.8458			-1.14571	-41.2597				-1.30067	-49.2848
	-1.76331	-57.036			-1.18482	-41.6952				-1.33973	-50.1608
	-1.80179	-57.0767			-1.22285	-40.8154				-1.37879	-50.1605
	-1.84027	-58.5892			-1.26183	-41.9867				-1.41783	-49.9695
	-1.87847	-55.9666			-1.3021	-43.045				-1.45672	-51.0951
	-1.91638	-52.933			-1.34121	-41.9811				-1.49579	-50.3008
	-1.95366	-53.3433			-1.38034	-41.0277				-1.53472	-48.7912
	-1.97601	-57.8279			-1.41921	-39.5101				-1.57371	-50.1322
	-1.9437	-61.6642			-1.45828	-40.8128				-1.61054	-50.6404
	-1.90192	-57.1028			-1.49728	-40.7117				-1.65096	-51.3424
	-1.85919	-57.2141			-1.53622	-41.0499				-1.6901	-50.552
	-1.81844	-57.524			-1.57513	-40.8338				-1.72881	-48.9081
	-1.77798	-55.4942			-1.61391	-39.5112				-1.76743	-47.6168
	-1.73773	-54.8488			-1.65089	-41.1253				-1.80597	-49.6053
	-1.69755	-56.0611			-1.6916	-40.3866				-1.84449	-49.5109
	-1.65733	-55.6241			-1.73025	-40.215				-1.88263	-50.0823
	-1.61728	-54.1596			-1.76881	-38.7973				-1.92047	-50.1541
	-1.5774	-56.6795			-1.80751	-42.3806				-1.95764	-48.6794
	-1.53745	-55.2178			-1.84582	-42.0197				-1.98016	-49.0144
	-1.49924	-56.1098			-1.88415	-41.4264				-1.94824	-53.2711
	-1.45826	-55.8516			-1.92189	-42.5139				-1.90658	-48.3752
	-1.41814	-56.2188			-1.95908	-43.3346				-1.86373	-47.9927
	-1.37826	-55.847			-1.98566	-39.6995				-1.82285	-48.5193
	-1.33878	-53.9836			-1.95677	-37.1525				-1.78237	-50.1015
	-1.29899	-56.3212			-1.91484	-36.9669				-1.74205	-49.1205
	-1.25928	-55.3528			-1.8744	-37.5304				-1.70191	-49.4035
	-1.21972	-54.6206			-1.83176	-39.1622				-1.66182	-50.2368
	-1.18004	-54.9254			-1.79128	-37.5334				-1.62171	-48.5962
	-1.14048	-55.3689			-1.75107	-38.5318				-1.58171	-47.6842
	-1.10083	-54.8689			-1.7109	-39.9691				-1.54185	-48.7054
	-1.06201	-54.3895			-1.67063	-37.9029				-1.50361	-48.0411
	-1.02275	-53.8426			-1.63059	-39.1456				-1.46271	-47.5359
	-0.98197	-54.1356			-1.59057	-37.7622				-1.42238	-47.9034
	-0.94235	-53.8378			-1.55066	-38.0635				-1.38279	-49.1983
	-0.90268	-55.1366			-1.51082	-38.579				-1.34305	-49.1583
	-0.86309	-53.7217			-1.47271	-38.4576				-1.3033	-48.7302
	-0.82353	-52.983			-1.4316	-39.3723				-1.2637	-47.9437
	-0.78376	-52.3125			-1.39154	-40.6634				-1.22406	-50.1561
	-0.74429	-52.8518			-1.35186	-39.6074				-1.18444	-50.0977
	-0.70457	-53.6911			-1.31214	-36.3418				-1.14475	-50.0333
	-0.66505	-52.4786			-1.27243	-37.8358				-1.10518	-49.4163
	-0.62742	-52.6577			-1.2327	-38.1498				-1.0679	-49.3216
	-0.58565	-52.4323			-1.19318	-38.9363				-1.02586	-48.4276
	-0.54617	-52.7628			-1.15365	-39.0622				-0.98635	-48.9343
	-0.50842	-50.162			-1.11396	-39.3146				-0.94657	-49.1416
	-0.49364	-51.4845			-1.07427	-39.5733				-0.90709	-49.0447
	-0.47372	-50.2382			-1.03549	-39.5122				-0.86751	-49.5796
	-0.45372	-50.011			-0.99634	-38.62				-0.82787	-47.8563
	-0.43368	-50.1058			-0.95552	-38.357				-0.7882	-48.1245
	-0.41371	-49.0513			-0.91584	-38.9971				-0.74868	-48.3799
	-0.39368	-47.7978			-0.87622	-38.0074				-0.70894	-47.5105
	-0.37372	-46.6754			-0.83668	-38.3402				-0.66932	-49.0101
	-0.35392	-45.9957			-0.79695	-37.971				-0.63061	-48.5643
	-0.33453	-44.9565			-0.75733	-39.1466				-0.59133	-47.3257
	-0.31373	-43.2529			-0.71782	-38.0938				-0.55055	-46.9155
	-0.29369	-41.4644			-0.67804	-36.3555				-0.5116	-47.2533
	-0.27368	-39.7705			-0.6385	-37.1603				-0.497	-47.1043
	-0.25371	-38.4878			-0.60048	-37.9634				-0.47894	-47.5617
	-0.23373	-36.2993			-0.56006	-38.2997				-0.45898	-46.6544
	-0.2137	-35.2113			-0.51962	-36.416				-0.43896	-46.4744
	-0.19372	-33.3971			-0.49488	-37.6787				-0.41892	-45.8452
	-0.1737	-31.9409			-0.47565	-36.9283				-0.39896	-44.4412
	-0.15372	-29.4371			-0.45572	-37.7742				-0.37892	-43.0457
	-0.13431	-26.4587			-0.43571	-37.1477				-0.35974	-42.399
	-0.11416	-25.1738			-0.41572	-36.3896				-0.33915	-41.1735
	-0.09811	-23.6191			-0.3957	-35.0074				-0.31891	-39.6674
	-0.08913	-21.5322			-0.37567	-35.4891				-0.29898	-37.8694
	-0.07974	-19.9354			-0.35573	-35.2794				-0.27892	-37.7854
	-0.07038	-18.2554			-0.33668	-33.787				-0.25896	-35.3404
	-0.06101	-16.868			-0.31573	-33.6117				-0.23899	-34.1074
	-0.0516	-14.7691			-0.29571	-33.1864				-0.21892	-32.796
	-0.04226	-12.9273			-0.27577	-32.2954				-0.19898	-31.5567
	-0.03287	-10.7919			-0.25568	-32.0832				-0.17894	-28.5835
	-0.02607	-9.11405			-0.23571	-30.4714				-0.15894	-27.7013
	-0.02148	-7.40366			-0.21574	-29.5008				-0.13935	-24.9123
	-0.01632	-5.69768			-0.19574	-28.3032				-0.11953	-22.9813
	-0.01125	-3.93642			-0.1757	-28.3861				-0.10131	-21.5654
	-0.00625	-2.29426			-0.15564	-27.6352				-0.09216	-19.6966
	-0.00129	-0.93016			-0.13568	-25.9784				-0.08276	-18.0513
	0.003749	1.149			-0.11638	-24.287				-0.07342	-17.2495
	0.008724	3.21776			-0.09973	-23.1368				-0.06404	-15.6066
	0.013743	5.27257			-0.09009	-21.8424				-0.05465	-14.54
	0.018739	7.06744			-0.08068	-21.0557				-0.04526	-12.6799
	0.024275	8.34319			-0.07125	-19.3686				-0.03591	-10.313
	0.033127	10.9179			-0.06189	-19.0117				-0.02933	-8.30708
	0.042426	13.3216			-0.0525	-17.1706				-0.0248	-6.88936
	0.051529	15.4807			-0.04317	-15.8746				-0.01966	-5.67814
	0.061273	17.4657			-0.0337	-13.1766				-0.0146	-4.06534
	0.070664	19.3125			-0.02791	-11.791				-0.00958	-2.73885
	0.080039	21.7372			-0.02571	-11.3937				-0.00459	-1.3738
	0.089385	22.8079			-0.02336	-10.5745				0.000402	0.204233
	0.101924	25.229			-0.02074	-9.20368				0.00539	2.92504
	0.121742	26.0851			-0.01818	-8.58016				0.010401	4.03224
	0.141734	29.2464			-0.01573	-7.76766				0.015385	5.71465
	0.161743	31.7793			-0.01327	-6.6109				0.020717	7.28392
	0.181792	34.3659			-0.01073	-5.99934				0.029309	9.42355
	0.201152	35.6886			-0.00823	-5.1043				0.038109	11.4087
	0.221151	35.5364			-0.00575	-4.40384				0.048088	13.5689
	0.241762	37.9933			-0.00327	-2.90824				0.057434	16.4761
	0.261758	40.4439			-0.00074	-2.02211				0.066816	18.2667
	0.281758	42.3145			0.001748	-0.38008				0.076217	19.6727
	0.301734	43.8907			0.004232	1.53791				0.085576	20.8532
	0.321772	44.1731			0.00666	3.08469				0.098108	22.5313
	0.341729	46.6986			0.009256	4.21394				0.117862	25.8099
	0.361722	48.4506			0.011773	5.54848				0.137943	27.4855
	0.381744	49.4697			0.01423	6.83536				0.157895	28.5697
	0.40173	51.1375			0.016769	7.13432				0.177967	30.9006
	0.420737	51.9747			0.019251	8.49854				0.19731	32.5731
	0.441548	52.4535			0.024432	9.21637				0.217509	34.4907
	0.46175	52.9586			0.033764	11.6733				0.237964	36.2026
	0.481763	53.5187			0.043162	15.2154				0.257949	36.5798
	0.505821	53.7694			0.052584	17.4818				0.277919	39.4528
	0.544326	54.8003			0.061581	19.1174				0.297903	40.5049
	0.583883	55.204			0.071189	22.3672				0.317932	41.5472
	0.623564	55.0775			0.080705	22.2323				0.337949	44.4373
	0.663169	54.9208			0.090068	23.3901				0.357886	45.5129
	0.702735	56.3301			0.101359	24.1712				0.377932	46.6778
	0.742321	55.8514			0.120532	25.7581				0.3979	48.0787
	0.781194	56.1013			0.140571	27.9328				0.417711	49.7801
	0.819941	58.01			0.160669	29.1819				0.437143	49.6685
	0.861158	58.0363			0.180615	30.2941				0.457896	49.7215
	0.900672	58.1983			0.200583	32.7952				0.477896	49.9602
	0.940314	58.3036			0.220599	33.1389				0.503367	50.4894
	0.979911	57.8104			0.240217	34.4694				0.542446	51.254
	1.01936	59.2078			0.259822	35.5386				0.582145	51.5505
	1.05911	59.8069			0.280632	37.1738				0.621698	50.8136
	1.09862	58.847			0.300616	38.5718				0.661387	51.8891
	1.1382	58.7697			0.320593	37.1613				0.700903	51.8054
	1.17774	58.1082			0.340581	37.8699				0.740572	51.3687
	1.21582	59.1857			0.360615	38.5381				0.778893	51.9276
	1.25646	60.2796			0.380569	40.293				0.818474	53.0562
	1.29655	59.2126			0.400647	40.4275				0.859214	53.7052
	1.336	58.8776			0.420577	40.7614				0.898941	53.8529
	1.37559	58.7718			0.440578	40.1006				0.938499	53.1901
	1.41492	59.6134			0.460013	41.2965				0.978002	52.6544
	1.45452	58.7637			0.480234	40.8242				1.01764	53.8672
	1.49386	59.2143			0.503615	40.6512				1.05726	52.6388
	1.53342	59.7636			0.541412	42.0408				1.09674	53.1195
	1.57272	60.6396			0.581022	42.0744				1.13638	53.4001
	1.61207	60.4133			0.620651	43.0387				1.17589	55.5326
	1.6508	60.8665			0.660229	42.0395				1.21517	54.2899
	1.68889	58.9669			0.699858	40.9738				1.25348	52.9359
	1.72968	58.9087			0.739471	41.3459				1.29474	53.962
	1.76872	59.1329			0.779037	43.9512				1.3341	53.1842
	1.80761	59.7224			0.818596	42.1178				1.37369	52.8596
	1.84656	59.9967			0.855854	41.8022				1.41317	53.5975
	1.88514	60.3837			0.897849	42.4298				1.45266	53.6824
	1.92335	60.3006			0.937391	42.8827				1.49217	53.1883
	1.96097	59.7694			0.976982	43.0602				1.53147	53.9913
					1.01659	43.691				1.57086	53.7788
					1.05617	43.1013				1.61015	54.2497
					1.09573	43.6808				1.64824	54.7635
					1.13529	43.948				1.68791	52.7143
					1.17485	44.1912				1.72771	54.4456
					1.21443	43.5838				1.76695	54.6132
					1.25405	42.8637				1.80585	54.7876
					1.292	42.1462				1.84471	57.0897
					1.3323	44.4979				1.88335	52.3718
					1.37273	44.4378				1.92165	52.394
					1.41219	43.7248				1.9592	51.0612
					1.45151	43.0493
					1.49111	42.355
					1.53049	41.8069
					1.5698	43.0798
					1.60913	43.9456
					1.64838	43.152
					1.68752	43.8507
					1.72627	43.5355
					1.76428	42.6531
					1.80478	43.5939
					1.8437	45.5139
					1.88232	46.0637
					1.92062	40.3282
					1.95813	41.279

## Sheet: Figure 1I
pH 7.4
pH 5.0
