# Supplementary material for: A pH-responsive T1-T2 dual-modal MRI contrast agent for cancer imaging
Source: Nat Commun. 2022 Dec 26;13:7948. doi: 10.1038/s41467-022-35655-x (PMC9792454; doi:10.1038/s41467-022-35655-x)
Supplement: Supplementary file 3 — Source Data [file 41467_2022_35655_MOESM3_ESM.zip › ncomms-source-data-Figure3.xlsx]

## Sheet: Figure 2A
Figure 2A	TEM images of the structure of SSM with different SiO2 thicknesses (4 nm, 8 nm, and 12 nm)
4nm
8nm
12nm

## Sheet: Figure 2B&C
Figure 2B
	pH 7.4	T2
	pH5.0	T2

## Sheet: Figure 2D
Figure 2D
		pH 7.4
				T2 (ms)							R2(s-1)
		4 nm	1	867.301	914.077	704.225				1	1.153	1.094	1.42
		8 nm	2	450.045	488.998	407.997				2	2.222	2.045	2.451
		12 nm	3	208.03	213.083	193.874				3	4.807	4.693	5.158
		pH 5.0
				T2 (ms)							R2(s-1)
		4 nm	1	146.007	106.781	121.242				1	6.849	9.365	8.248
		8 nm	2	115.701	119.275	102.638				2	8.643	8.384	9.743
		12 nm	3	76.005	97.248	119.804				3	13.157	10.283	8.347
