# Supplementary material for: A pH-responsive T1-T2 dual-modal MRI contrast agent for cancer imaging
Source: Nat Commun. 2022 Dec 26;13:7948. doi: 10.1038/s41467-022-35655-x (PMC9792454; doi:10.1038/s41467-022-35655-x)
Supplement: Supplementary file 3 — Source Data [file 41467_2022_35655_MOESM3_ESM.zip › ncomms-source-data-Figure4.xlsx]

## Sheet: Figure 3A
Figure 3A		SSM in different pH environments
		T1
		T2

## Sheet: Figure 3B
Figure 3B
		pH	T1 (ms)					pH	R1（s-1）
		4	295.159	306.748	292.141			4	3.388	3.26	3.423
		5	414.079	402.739	424.268			5	2.415	2.483	2.357
		6	618.429	680.735	563.698			6	1.617	1.469	1.774
		7.4	1154.73	1182.03	1113.59			7.4	0.866	0.846	0.898

## Sheet: Figure 3C
Figure 3C
		pH	T2 (ms)				pH	R2 (s-1)
		4	35.24	35.667	34.987		4	28.377	28.037	28.582
		5	44.291	46.443	42.287		5	22.578	21.532	23.648
		6	62.913	65.249	61.671		6	15.895	15.326	16.215
		7.4	146.434	166.528	129.567		7.4	6.829	6.005	7.718

## Sheet: Figure 3D
Figure 3D
		T1 and T2 of different cell lines (293T, 4T1, and U87) incubated with SSM

## Sheet: Figure 3E
Figure 3E
					T1 (ms)							R1 (S-1)
			293T	1	2457	2427.18	2493.77			293T	1	0.407	0.412	0.401
			4T1	2	1464.13	1434.72	1474.93			4T1	2	0.683	0.697	0.678
			U87	3	1642.04	1602.56	1633.99			U87	3	0.609	0.624	0.612

## Sheet: Figure 3F
Figure 3F
				T2 (ms)						R2 (S-1)
		293T	1	188.501	168.152	187.723		293T	1	5.305	5.947	5.327
		4T1	2	96.974	90.473	101.574		4T1	2	10.312	11.053	9.845
		U87	3	113.701	116.469	111.769		U87	3	8.795	8.586	8.947

## Sheet: Figure 3G
Figure 3G
			T1 (ms)									R1 (S-1)
		time(h)	293T			4T1					time(h)	293T			4T1
		0	2688.17	2590.67	2551.02	2375.3	2457	2403.85			0	0.372	0.386	0.392	0.421	0.407	0.416
		0.5	2506.27	2702.7	2469.14	1953.12	2053.39	1897.53			0.5	0.399	0.37	0.405	0.512	0.487	0.527
		1	2481.39	2444.99	2512.56	1879.7	1912.05	1831.5			1	0.403	0.409	0.398	0.532	0.523	0.546
		2	2463.05	2531.65	2427.18	1745.2	1697.79	1730.1			2	0.406	0.395	0.412	0.573	0.589	0.578
		4	2457	2439.02	2487.56	1683.5	1703.58	1650.16			4	0.407	0.41	0.402	0.594	0.587	0.606
		8	2439.02	2403.85	2450.98	1631.32	1663.89	1592.36			8	0.41	0.416	0.408	0.613	0.601	0.628
		16	2398.08	2288.33	2427.18	1557.63	1524.39	1584.79			16	0.417	0.437	0.412	0.642	0.656	0.631
					8

## Sheet: Figure 3H
Figure 3H
			T2 (ms)									R2 (S-1)
			293T			4T1						293T			4T1
		0	171.321	168.691	164.745	157.159	158.881	156.006			0	5.837	5.928	6.07	6.363	6.294	6.41
		0.5	168.606	166.223	158.932	141.503	150.943	137.571			0.5	5.931	6.016	6.292	7.067	6.625	7.269
		1	158.604	158.73	154.512	127.146	131.7	124.595			1	6.305	6.3	6.472	7.865	7.593	8.026
		2	149.701	151.63	149.678	121.3	123.411	118.694			2	6.68	6.595	6.681	8.244	8.103	8.425
		4	146.391	156.617	142.106	115.794	120.846	108.143			4	6.831	6.385	7.037	8.636	8.275	9.247
		8	142.592	141.403	143.225	98.765	94.482	100.492			8	7.013	7.072	6.982	10.125	10.584	9.951
		16	138.293	142.755	133.815	81.96	77.912	82.816			16	7.231	7.005	7.473	12.201	12.835	12.075
