# Supplementary material for: A pH-responsive T1-T2 dual-modal MRI contrast agent for cancer imaging
Source: Nat Commun. 2022 Dec 26;13:7948. doi: 10.1038/s41467-022-35655-x (PMC9792454; doi:10.1038/s41467-022-35655-x)
Supplement: Supplementary file 3 — Source Data [file 41467_2022_35655_MOESM3_ESM.zip › ncomms-source-data-Figure5.xlsx]

## Sheet: Figure 4A
Figure 4A
			T1 weighted image and T2 weighted image of mice bearing 4T1 breast cancer xenograft following i.v. injection of SSM-PEG.
					T1	0h						T2	0h
					T1	1h						T2	1h
					T1	6h							T2	6h
					T1	12h							T2	12h

## Sheet: Figure 4B
Figure 4B
				T1 (ms)
				SSM-PEG			MnO2-PEG
		0	1	1410.44	1443	1383.13	1472.75	1406.47	1420.45
		1	2	1166.86	1077.59	1182.03	1067.24	1141.55	1090.51
		6	3	952.381	1107.42	879.507	809.061	962.464	896.861
		12	4	620.732	541.712	629.327	546.747	561.798	539.665
		R1		R1 (S-1)
				SSM-PEG			MnO2-PEG
		0	1	0.709	0.693	0.723	0.679	0.711	0.704
		1	2	0.857	0.928	0.846	0.937	0.876	0.917
		6	3	1.05	0.903	1.137	1.236	1.039	1.115
		12	4	1.611	1.846	1.589	1.829	1.78	1.853

## Sheet: Figure 4C
Figure 4C
				T2(ms)
				SSM-PEG			SPIO-PEG
		0	1	86.401	93.084	83.717	91.341	92.661	88.55
		1	2	82.699	79.151	85.97	70.072	77.369	65.911
		6	3	62.414	65.045	56.36	62.798	59.203	54.162
		12	4	48.23	45.389	50.345	44.172	43.814	42.569
				R2 (S-1)
				SSM-PEG			SPIO-PEG
		0	1	11.574	10.743	11.945	10.948	10.792	11.293
		1	2	12.092	12.634	11.632	14.271	12.925	15.172
		6	3	16.022	15.374	17.743	15.924	16.891	18.463
		12	4	20.734	22.032	19.863	22.639	22.824	23.491

## Sheet: Figure 4H
Figure 4H
			DESI	TNR
			SSM-PEG	1	11.58	13.18	12.34
			MnO2-PEG	2	4.69	3.2	3.63
			SPIO-PEG	3	1.81	2.06	2.34

## Sheet: Figure 4I
Figure 4I

## Sheet: Figure 4J
Figure 4J

## Sheet: Figure 4K
Figure 4K
