# Supplementary material for: A pH-responsive T1-T2 dual-modal MRI contrast agent for cancer imaging
Source: Nat Commun. 2022 Dec 26;13:7948. doi: 10.1038/s41467-022-35655-x (PMC9792454; doi:10.1038/s41467-022-35655-x)
Supplement: Supplementary file 3 — Source Data [file 41467_2022_35655_MOESM3_ESM.zip › ncomms-source-data-Figure6.xlsx]

## Sheet: Figure5B&5D
Figure 5B
				Pre I.V.	T1							Pre I.V.		T2
				After I.V.	T1
												After I.V.		T2

## Sheet: Figure 5C
Figure 5C		T2、R2 at the liver metastasis of the mice before I.V. injection and 2 h after the injection of SSM-PEG
					T2 (ms)
					Liver			Metastatic
			Pre I.V.	1	84.019	90.114	78.162	80.541	84.854	87.169
			After I.V.	2	79.283	75.273	79.866	41.317	45.253	46.072
					R2 (S-1)
					Liver			Metastatic
			Pre I.V.	1	11.902	11.097	12.794	12.416	11.785	11.472
			After I.V.	2	12.613	13.285	12.521	24.203	22.098	21.705
		T1、R1 at the liver metastasis of the mice before I.V. injection and 2 h after the injection of SSM-PEG
					T1 (ms)
					Liver			Metastatic
			Pre I.V.	1	1472.75	1400.56	1451.38	1422.47	1466.28	1377.41
			After I.V.	2	1398.6	1422.47	1381.21	674.764	639.386	658.762
					R1 (S-1)
					Liver			Metastatic
			Pre I.V.	1	0.679	0.714	0.689	0.703	0.682	0.726
			After I.V.	2	0.715	0.703	0.724	1.482	1.564	1.518

## Sheet: Figure 5E
Figure 5E

## Sheet: Figure 5F
Figure 5F
		H&E stain of the slices of the liver metastasis

## Sheet: Figure 5G
Figure 5G
		TNR quantified from the DESI processed images in D and E
		Pre I.V.		1.09	1.09	0.97
		After I.V.		4.82	4.53	4.87
		Pre	Tumor site(int)	33	35.8	30.7
			Normal tissue(int)	30.2	32.9	31.6
		after	Tumor site(int)	231.8	210.2	208.4
			Normal tissue(int)	48.1	46.4	42.8
