# Supplementary material for: A pH-responsive T1-T2 dual-modal MRI contrast agent for cancer imaging
Source: Nat Commun. 2022 Dec 26;13:7948. doi: 10.1038/s41467-022-35655-x (PMC9792454; doi:10.1038/s41467-022-35655-x)
Supplement: Supplementary file 3 — Source Data [file 41467_2022_35655_MOESM3_ESM.zip › ncomms-source-data-Figure7.xlsx]

## Sheet: Figure 6A&B&C&D
			Pre I.V.		T1									Pre I.V.		T2
		After I.V.			T1									After I.V.		T2

## Sheet: Figure 6E
						T1 (ms)
				Pre I.V.		1533.74	1631.32	1503.76
Figure 6E				After I.V.		967.118	912.409	951.475
						R1 (S-1)
				Pre I.V.		0.652	0.613	0.665
				After I.V.		1.034	1.096	1.051

## Sheet: Figure 6F
					T2 (ms)
Figure 6F			Pre I.V.	1	120.584	122.684	116.768
			After I.V.	2	73.965	80.86	68.339
					R2 (S-1)
			Pre I.V.	1	8.293	8.151	8.564
			After I.V.	2	13.52	12.367	14.633

## Sheet: Figure 6G
Figure 6G		H&E stain of tissue slices taken from the muscle inflammation sites
